# Supplementary material for: Targeted analysis of nucleotide and copy number variation by exon capture in allotetraploid wheat genome
Source: Genome Biol. 2011 Sep 14;12(9):R88. doi: 10.1186/gb-2011-12-9-r88 (PMC3308051; doi:10.1186/gb-2011-12-9-r88)
Supplement: Additional file 2 — Capture assay statistics. This file provides the details of alignment statistics (length of reads, total number of reads generated, total number of reads aligned after and before trimming, percentage of target covered) obtained by mapping captured reads to the reference sequence. [file gb-2011-12-9-r88-S2.XLSX]

## Sheet: Sheet1
Samples	Pooled Capture (Ld+Td)	Ld	Td
Reads generated (bp)	40	40	40
Minimun nucleotide length after trimmimg (bp)	30	30	30
Total reads generated (millions)	17.4	9.6	7.8
Total reads aligned without trimming (millions)	8.3	4.7	3.6
Statistics after trimming reads
Total reads aligned (millions)	10.5	5.9	4.6
Percentage of reads aligned	60	61	59
Total aligned (Mb)	383	213	170
Median depth of coverage per base	13	8	4
Mean depth of coverage per base	109	60.5	48
Percentage of base covered by at least one read	92	88	79
