# Supplementary material for: Targeted analysis of nucleotide and copy number variation by exon capture in allotetraploid wheat genome
Source: Genome Biol. 2011 Sep 14;12(9):R88. doi: 10.1186/gb-2011-12-9-r88 (PMC3308051; doi:10.1186/gb-2011-12-9-r88)
Supplement: Additional file 6 — Impact of GSSs and SNPs on coding sequence. Excel file showing the distribution of GSSs and SNPs between silent and replacement codon positions. [file gb-2011-12-9-r88-S6.XLS]

## Sheet: gss_snp_varData_61XAA
Position along reference sequence created by concatenating all cDNA contigs, (bp)	Reference	Variant	Wheat line with derived SNP allele	Type of variable site	Codon position	Codon (Ref)	Codon (Var)	Amino-acid (Ref)	Amino-acid (Var)	Change
389	G	A		GSS						non-coding
390	G	A		GSS						non-coding
4451	C	A		GSS	1	CAT	AAT	Histidine	Asparagine	nonsynonymous
4948	A	G		GSS	3	GGA	GGG	Glycine	Glycine	synonymous
4960	G	T		GSS	3	GTG	GTT	Valine	Valine	synonymous
5789	G	A		GSS						non-coding
5817	A	C		GSS						non-coding
7188	G	T		GSS						non-coding
7433	A	G		GSS						non-coding
7570	T	C		GSS						non-coding
8442	G	A		GSS	2	CGT	CAT	Arginine	Histidine	nonsynonymous
8637	A	G		GSS	2	CAC	CGC	Histidine	Arginine	nonsynonymous
8698	C	G		GSS	3	CCC	CCG	Proline	Proline	synonymous
8699	G	A		GSS	1	GAC	AAC	Asparatic_acid	Asparagine	nonsynonymous
8798	T	C		GSS						non-coding
8924	G	A		GSS						non-coding
9065	T	C	Ld	SNP						non-coding
9637	A	G	Td	SNP	1	ATC	GTC	Isoleucine	Valine	nonsynonymous
9717	C	T		GSS	3	GGC	GGT	Glycine	Glycine	synonymous
9721	G	A	Ld	SNP	1	GCG	ACG	Alanine	Threonine	nonsynonymous
9936	C	G		GSS						non-coding
9953	C	T		GSS						non-coding
10007	A	G		GSS						non-coding
11821	C	A	Ld	SNP	3	GCC	GCA	Alanine	Alanine	synonymous
11873	G	A		GSS	1	GTT	ATT	Valine	Isoleucine	nonsynonymous
12010	G	A	Td	SNP	3	CTG	CTA	Leucine	Leucine	synonymous
12019	C	T		GSS	3	ATC	ATT	Isoleucine	Isoleucine	synonymous
12069	C	T		GSS						non-coding
12071	C	T		GSS						non-coding
12213	T	C	Ld	SNP						non-coding
12761	C	T	Ld	SNP	3	TCC	TCT	Serine	Serine	synonymous
12804	G	A	Td	SNP	1	GCT	ACT	Alanine	Threonine	nonsynonymous
12805	C	G	Td	SNP	2	GCT	GGT	Alanine	Glycine	nonsynonymous
12839	T	C	Td	SNP	3	GGT	GGC	Glycine	Glycine	synonymous
12995	G	A	Ld	SNP	3	GAG	GAA	Glutamic_acid	Glutamic_acid	synonymous
13011	G	A	Td	SNP	1	GTG	ATG	Valine	Methionine	nonsynonymous
13089	A	G	Td	SNP	1	AGT	GGT	Serine	Glycine	nonsynonymous
13169	A	G	Ld	SNP	3	AAA	AAG	Lysine	Lysine	synonymous
13268	G	C	Ld	SNP	3	CTG	CTC	Leucine	Leucine	synonymous
14342	T	G		GSS	1	TCG	GCG	Serine	Alanine	nonsynonymous
14494	A	C		GSS						non-coding
18020	A	G		GSS						non-coding
18575	G	C	Ld	SNP	1	GTT	CTT	Valine	Leucine	nonsynonymous
18794	C	G		GSS						non-coding
18796	C	A		GSS						non-coding
18864	G	A		GSS						non-coding
18963	A	G	Ld	SNP						non-coding
23732	A	G	Ld	SNP						non-coding
23776	C	A	Td	SNP						non-coding
23945	T	C	Td	SNP						non-coding
23960	G	T		GSS						non-coding
24011	C	T		GSS						non-coding
24069	C	T	Ld	SNP						non-coding
24076	A	G		GSS						non-coding
24119	A	T		GSS						non-coding
24127	A	G		GSS						non-coding
24179	C	A		GSS						non-coding
24203	A	C	Ld	SNP						non-coding
27437	A	G		GSS	2	CAG	CGG	Glutamine	Arginine	nonsynonymous
27718	G	A		GSS	1	GTA	ATA	Valine	Isoleucine	nonsynonymous
27828	A	C		GSS	3	GGA	GGC	Glycine	Glycine	synonymous
27849	T	A		GSS	3	GCT	GCA	Alanine	Alanine	synonymous
27896	C	A		GSS	2	TCT	TAT	Serine	Tyrosine	nonsynonymous
27921	C	T		GSS	3	TAC	TAT	Tyrosine	Tyrosine	synonymous
27973	G	A		GSS	1	GTG	ATG	Valine	Methionine	nonsynonymous
29748	C	A	Td	SNP	1	CTT	ATT	Leucine	Isoleucine	nonsynonymous
29768	G	A		GSS	3	TCG	TCA	Serine	Serine	synonymous
29807	C	T	Td	SNP	3	ATC	ATT	Isoleucine	Isoleucine	synonymous
29843	A	T	Ld	SNP						non-coding
32540	C	G		GSS	3	GTC	GTG	Valine	Valine	synonymous
32547	T	C		GSS	1	TTG	CTG	Leucine	Leucine	synonymous
32739	C	G		GSS	1	CGT	GGT	Arginine	Glycine	nonsynonymous
33081	T	C	Ld	SNP	1	TTG	CTG	Leucine	Leucine	synonymous
33122	A	G		GSS	3	CTA	CTG	Leucine	Leucine	synonymous
33206	G	C		GSS	3	GAG	GAC	Glutamic_acid	Asparatic_acid	nonsynonymous
34857	A	G		GSS						non-coding
34941	C	T		GSS						non-coding
34966	A	G		GSS						non-coding
35045	G	C		GSS						non-coding
35419	A	C		GSS	3	AAA	AAC	Lysine	Asparagine	nonsynonymous
35490	C	A		GSS	2	TCT	TAT	Serine	Tyrosine	nonsynonymous
35547	A	G		GSS	2	TAT	TGT	Tyrosine	Cysteine	nonsynonymous
35647	C	T	Ld	SNP	3	CCC	CCT	Proline	Proline	synonymous
35737	T	C		GSS	3	TGT	TGC	Cysteine	Cysteine	synonymous
35817	T	C		GSS	2	ATA	ACA	Isoleucine	Threonine	nonsynonymous
37734	C	T	Td	SNP	2	TCG	TTG	Serine	Leucine	nonsynonymous
37788	A	T		GSS	2	TAC	TTC	Tyrosine	Phenylalanine	nonsynonymous
37834	T	C		GSS	3	GAT	GAC	Asparatic_acid	Asparatic_acid	synonymous
37847	T	C		GSS	1	TTG	CTG	Leucine	Leucine	synonymous
38160	A	T		GSS	2	TAT	TTT	Tyrosine	Phenylalanine	nonsynonymous
38531	T	G		GSS						non-coding
38534	T	C		GSS						non-coding
38617	A	C		GSS						non-coding
39033	C	G	Ld	SNP	3	GTC	GTG	Valine	Valine	synonymous
39054	C	G		GSS	3	GTC	GTG	Valine	Valine	synonymous
39072	C	T		GSS	3	TTC	TTT	Phenylalanine	Phenylalanine	synonymous
39075	C	G		GSS	3	CCC	CCG	Proline	Proline	synonymous
39271	C	T		GSS	1	CTG	TTG	Leucine	Leucine	synonymous
39928	G	C		GSS						non-coding
39942	C	A		GSS						non-coding
40021	T	A		GSS						non-coding
40048	T	C		GSS						non-coding
40049	G	T		GSS						non-coding
42370	G	T		GSS						non-coding
42397	C	T		GSS						non-coding
42624	G	A		GSS						non-coding
42634	T	G		GSS						non-coding
42649	T	C		GSS						non-coding
42712	G	A		GSS						non-coding
42779	C	A		GSS						non-coding
43005	A	G		GSS						non-coding
44194	C	T		GSS						non-coding
44212	T	C		GSS						non-coding
44365	C	T		GSS						non-coding
48004	A	G		GSS						non-coding
48217	C	G		GSS						non-coding
48322	A	G		GSS						non-coding
48337	T	G		GSS						non-coding
48532	T	A		GSS						non-coding
49400	G	A		GSS	2	AGG	AAG	Arginine	Lysine	nonsynonymous
49506	T	C	Ld	SNP	3	GAT	GAC	Asparatic_acid	Asparatic_acid	synonymous
49596	A	G		GSS	3	AAA	AAG	Lysine	Lysine	synonymous
49800	T	C	Td	SNP	3	TCT	TCC	Serine	Serine	synonymous
49857	A	G		GSS	3	ACA	ACG	Threonine	Threonine	synonymous
49968	T	C		GSS	3	GTT	GTC	Valine	Valine	synonymous
49974	C	G		GSS	3	ACC	ACG	Threonine	Threonine	synonymous
50039	C	G		GSS	2	ACC	AGC	Threonine	Serine	nonsynonymous
50235	T	C	Td	SNP	3	CCT	CCC	Proline	Proline	synonymous
50948	A	G		GSS	3	GAA	GAG	Glutamic_acid	Glutamic_acid	synonymous
51134	T	C		GSS	3	ACT	ACC	Threonine	Threonine	synonymous
51140	A	G		GSS	3	GAA	GAG	Glutamic_acid	Glutamic_acid	synonymous
52971	A	C		GSS	3	CTA	CTC	Leucine	Leucine	synonymous
53103	C	T		GSS	3	CAC	CAT	Histidine	Histidine	synonymous
53121	C	T		GSS	3	TCC	TCT	Serine	Serine	synonymous
53181	T	C		GSS	3	TCT	TCC	Serine	Serine	synonymous
53309	C	A		GSS	2	CCT	CAT	Proline	Histidine	nonsynonymous
53322	C	G		GSS	3	GTC	GTG	Valine	Valine	synonymous
53487	T	C		GSS	3	CTT	CTC	Leucine	Leucine	synonymous
53505	T	C		GSS	3	CCT	CCC	Proline	Proline	synonymous
53517	C	T		GSS	3	TCC	TCT	Serine	Serine	synonymous
53541	A	G		GSS	3	GGA	GGG	Glycine	Glycine	synonymous
54416	A	G		GSS	1	AGC	GGC	Serine	Glycine	nonsynonymous
54669	G	A		GSS	2	CGC	CAC	Arginine	Histidine	nonsynonymous
54682	T	G		GSS	3	CGT	CGG	Arginine	Arginine	synonymous
55373	T	G	Ld	SNP	3	TCT	TCG	Serine	Serine	synonymous
55428	G	A		GSS	1	GAC	AAC	Asparatic_acid	Asparagine	nonsynonymous
55674	A	G		GSS	1	ATA	GTA	Isoleucine	Valine	nonsynonymous
55690	C	A		GSS	2	ACT	AAT	Threonine	Asparagine	nonsynonymous
55857	C	T	Td	SNP	1	CTG	TTG	Leucine	Leucine	synonymous
55880	T	C		GSS	3	TTT	TTC	Phenylalanine	Phenylalanine	synonymous
55897	G	A		GSS	2	TGA	TAA	Opal(Stop)	Ochre(Stop)	ANOTHER_STOP_CODON
55911	A	G		GSS						non-coding
55968	T	C		GSS						non-coding
56008	G	C		GSS						non-coding
56027	C	T		GSS						non-coding
56058	A	G		GSS						non-coding
56060	T	A		GSS						non-coding
56084	C	T		GSS						non-coding
56092	T	C	Ld	SNP						non-coding
56101	A	G	Ld	SNP						non-coding
56819	G	T		GSS	3	CTG	CTT	Leucine	Leucine	synonymous
56825	T	C		GSS	3	AAT	AAC	Asparagine	Asparagine	synonymous
56876	C	T	Ld	SNP	3	CTC	CTT	Leucine	Leucine	synonymous
56969	A	G		GSS	3	GCA	GCG	Alanine	Alanine	synonymous
57196	A	G		GSS						non-coding
57204	G	A		GSS						non-coding
57492	C	T		GSS	3	CTC	CTT	Leucine	Leucine	synonymous
57546	A	G		GSS	3	AAA	AAG	Lysine	Lysine	synonymous
57615	A	G		GSS	3	AAA	AAG	Lysine	Lysine	synonymous
57906	C	T		GSS	3	TAC	TAT	Tyrosine	Tyrosine	synonymous
57933	A	C		GSS	3	GTA	GTC	Valine	Valine	synonymous
58089	C	T	Ld	SNP	3	ATC	ATT	Isoleucine	Isoleucine	synonymous
58098	T	C		GSS	3	GAT	GAC	Asparatic_acid	Asparatic_acid	synonymous
58113	T	C		GSS	3	GAT	GAC	Asparatic_acid	Asparatic_acid	synonymous
58235	T	C	Td	SNP						non-coding
58256	T	A		GSS						non-coding
58469	C	A		GSS						non-coding
58493	T	C		GSS						non-coding
58500	C	T		GSS						non-coding
58525	T	C		GSS						non-coding
58972	C	A		GSS	1	CTC	ATC	Leucine	Isoleucine	nonsynonymous
58974	C	G		GSS	3	CTC	CTG	Leucine	Leucine	synonymous
59120	G	A	Td	SNP						non-coding
59123	T	C	Td	SNP						non-coding
60153	C	A	Td	SNP	2	TCG	TAG	Serine	Amber(Stop)	NEW_STOP_CODON
60206	C	T	Td	SNP	1	CAG	TAG	Glutamine	Amber(Stop)	NEW_STOP_CODON
61628	T	C		GSS	3	GAT	GAC	Asparatic_acid	Asparatic_acid	synonymous
61775	A	G		GSS	3	AAA	AAG	Lysine	Lysine	synonymous
61842	A	G		GSS	1	AAA	GAA	Lysine	Glutamic_acid	nonsynonymous
61843	A	T		GSS	2	AAA	ATA	Lysine	Isoleucine	nonsynonymous
62015	G	A		GSS	3	TCG	TCA	Serine	Serine	synonymous
62024	G	T		GSS	3	CTG	CTT	Leucine	Leucine	synonymous
62210	C	T	Ld	SNP	3	TTC	TTT	Phenylalanine	Phenylalanine	synonymous
62244	C	T		GSS	1	CTG	TTG	Leucine	Leucine	synonymous
62890	C	T		GSS	3	CCC	CCT	Proline	Proline	synonymous
62920	C	T		GSS	3	ACC	ACT	Threonine	Threonine	synonymous
62953	C	T		GSS	3	TCC	TCT	Serine	Serine	synonymous
62986	A	G		GSS	3	GCA	GCG	Alanine	Alanine	synonymous
63118	G	C		GSS	3	TTG	TTC	Leucine	Phenylalanine	nonsynonymous
63215	C	T		GSS						non-coding
63256	G	A		GSS						non-coding
63584	A	G		GSS	3	TCA	TCG	Serine	Serine	synonymous
63626	T	C	Ld	SNP	3	CCT	CCC	Proline	Proline	synonymous
63713	C	T	Ld	SNP	3	TAC	TAT	Tyrosine	Tyrosine	synonymous
63774	A	T		GSS	1	ATT	TTT	Isoleucine	Phenylalanine	nonsynonymous
63788	A	G		GSS	3	ATA	ATG	Isoleucine	Methionine	nonsynonymous
63805	C	T		GSS	2	ACT	ATT	Threonine	Isoleucine	nonsynonymous
63809	C	A	Td	SNP	3	GCC	GCA	Alanine	Alanine	synonymous
63937	C	T		GSS	2	GCG	GTG	Alanine	Valine	nonsynonymous
64010	G	C	Ld	SNP	3	AAG	AAC	Lysine	Asparagine	nonsynonymous
64067	G	A		GSS	3	GCG	GCA	Alanine	Alanine	synonymous
64087	G	C	Ld	SNP	2	AGT	ACT	Serine	Threonine	nonsynonymous
64114	A	C		GSS	2	GAA	GCA	Glutamic_acid	Alanine	nonsynonymous
64142	G	A		GSS	3	TCG	TCA	Serine	Serine	synonymous
64190	C	T		GSS	3	CTC	CTT	Leucine	Leucine	synonymous
64299	A	G		GSS	1	ATA	GTA	Isoleucine	Valine	nonsynonymous
64417	G	A		GSS	2	AGG	AAG	Arginine	Lysine	nonsynonymous
64440	A	G		GSS	1	AGC	GGC	Serine	Glycine	nonsynonymous
65227	C	T		GSS						non-coding
65236	A	G		GSS						non-coding
65299	A	G		GSS						non-coding
66240	C	G		GSS	3	GTC	GTG	Valine	Valine	synonymous
66612	T	C		GSS	3	GAT	GAC	Asparatic_acid	Asparatic_acid	synonymous
68822	A	G		GSS	1	AAA	GAA	Lysine	Glutamic_acid	nonsynonymous
68921	G	C		GSS	1	GAA	CAA	Glutamic_acid	Glutamine	nonsynonymous
69049	G	A		GSS	3	AAG	AAA	Lysine	Lysine	synonymous
69301	T	C		GSS						non-coding
69302	G	A		GSS						non-coding
69318	T	C	Td	SNP						non-coding
69405	T	C		GSS						non-coding
70214	T	C		GSS	3	GTT	GTC	Valine	Valine	synonymous
70268	G	T	Td	SNP	3	CTG	CTT	Leucine	Leucine	synonymous
70274	G	A		GSS	3	CCG	CCA	Proline	Proline	synonymous
70400	T	C		GSS						non-coding
71160	C	G	Ld	SNP						non-coding
71206	T	C		GSS						non-coding
71261	T	C		GSS						non-coding
71484	A	G		GSS						non-coding
71601	A	G		GSS						non-coding
71686	T	C		GSS						non-coding
71709	G	T	Td	SNP						non-coding
71747	T	C		GSS						non-coding
71932	C	T		GSS						non-coding
71999	C	G		GSS						non-coding
72026	C	T		GSS						non-coding
72027	G	A		GSS						non-coding
72231	A	G		GSS						non-coding
72658	C	T		GSS	1	CCG	TCG	Proline	Serine	nonsynonymous
73924	G	C		GSS	3	CGG	CGC	Arginine	Arginine	synonymous
75071	T	C		GSS						non-coding
75072	C	A	Td	SNP						non-coding
75572	T	A		GSS						non-coding
75632	C	T		GSS						non-coding
75709	T	C		GSS						non-coding
75759	G	A		GSS	3	GCG	GCA	Alanine	Alanine	synonymous
75838	G	T	Ld	SNP	1	GGA	TGA	Glycine	Opal(Stop)	NEW_STOP_CODON
75849	T	C		GSS	3	CAT	CAC	Histidine	Histidine	synonymous
75967	A	G		GSS	1	ACA	GCA	Threonine	Alanine	nonsynonymous
76030	G	A		GSS	1	GAC	AAC	Asparatic_acid	Asparagine	nonsynonymous
76226	G	A		GSS						non-coding
76706	C	T	Ld	SNP	3	CCC	CCT	Proline	Proline	synonymous
76755	T	C		GSS	1	TTG	CTG	Leucine	Leucine	synonymous
77039	T	C		GSS	3	AAT	AAC	Asparagine	Asparagine	synonymous
77712	G	C		GSS	3	CTG	CTC	Leucine	Leucine	synonymous
77995	C	T		GSS	1	CTA	TTA	Leucine	Leucine	synonymous
78072	C	T		GSS	3	CGC	CGT	Arginine	Arginine	synonymous
78339	C	G		GSS						non-coding
78350	T	G	Td	SNP						non-coding
79426	G	A		GSS						non-coding
79471	G	C	Td	SNP						non-coding
79488	G	A	Td	SNP						non-coding
79730	G	T	Td	SNP						non-coding
80136	C	T		GSS	3	ACC	ACT	Threonine	Threonine	synonymous
80194	C	T	Ld	SNP	1	CTG	TTG	Leucine	Leucine	synonymous
81070	C	G	Ld	SNP	3	TTC	TTG	Phenylalanine	Leucine	nonsynonymous
81076	G	A	Td	SNP	3	GCG	GCA	Alanine	Alanine	synonymous
81078	T	C		GSS	2	TTT	TCT	Phenylalanine	Serine	nonsynonymous
81096	G	A		GSS	2	CGT	CAT	Arginine	Histidine	nonsynonymous
81124	G	T	Ld	SNP	3	ACG	ACT	Threonine	Threonine	synonymous
81139	T	C		GSS	3	GGT	GGC	Glycine	Glycine	synonymous
81175	C	T		GSS	3	TCC	TCT	Serine	Serine	synonymous
81192	G	A		GSS	2	TGC	TAC	Cysteine	Tyrosine	nonsynonymous
81244	C	G		GSS	3	ATC	ATG	Isoleucine	Methionine	nonsynonymous
81250	C	A	Td	SNP	3	CTC	CTA	Leucine	Leucine	synonymous
81268	G	A		GSS	3	TCG	TCA	Serine	Serine	synonymous
81272	A	T	Td	SNP	1	ATC	TTC	Isoleucine	Phenylalanine	nonsynonymous
81379	C	T		GSS	3	GCC	GCT	Alanine	Alanine	synonymous
81433	T	C		GSS	3	GGT	GGC	Glycine	Glycine	synonymous
81493	G	A	Ld	SNP	3	AAG	AAA	Lysine	Lysine	synonymous
81503	C	T	Ld	SNP	1	CTG	TTG	Leucine	Leucine	synonymous
81511	G	C	Ld	SNP	3	AAG	AAC	Lysine	Asparagine	nonsynonymous
81533	A	G	Ld	SNP	1	ATC	GTC	Isoleucine	Valine	nonsynonymous
82024	G	A		GSS	3	TGG	TGA	Tryptophan	Opal(Stop)	NEW_STOP_CODON
82407	C	G		GSS	3	GCC	GCG	Alanine	Alanine	synonymous
82437	C	T		GSS	3	AGC	AGT	Serine	Serine	synonymous
82797	G	A		GSS	3	GCG	GCA	Alanine	Alanine	synonymous
82806	C	T		GSS	3	TTC	TTT	Phenylalanine	Phenylalanine	synonymous
82853	C	A		GSS	2	GCG	GAG	Alanine	Glutamic_acid	nonsynonymous
82939	A	G		GSS	1	ACG	GCG	Threonine	Alanine	nonsynonymous
82945	G	A		GSS	1	GCA	ACA	Alanine	Threonine	nonsynonymous
83034	G	A		GSS	3	AAG	AAA	Lysine	Lysine	synonymous
85268	T	C	Td	SNP	3	GAT	GAC	Asparatic_acid	Asparatic_acid	synonymous
85313	T	C		GSS	3	CAT	CAC	Histidine	Histidine	synonymous
85385	C	G	Ld	SNP	3	GAC	GAG	Asparatic_acid	Glutamic_acid	nonsynonymous
85523	C	T	Ld	SNP	3	ACC	ACT	Threonine	Threonine	synonymous
85824	C	A		GSS	1	CGG	AGG	Arginine	Arginine	synonymous
85835	T	C	Td	SNP	3	GTT	GTC	Valine	Valine	synonymous
85865	C	T	Ld	SNP	3	AAC	AAT	Asparagine	Asparagine	synonymous
85948	A	G	Td	SNP						non-coding
86009	T	C	Td	SNP						non-coding
86520	T	C	Td	SNP	3	ACT	ACC	Threonine	Threonine	synonymous
86526	G	C		GSS	3	TCG	TCC	Serine	Serine	synonymous
87310	T	C		GSS	3	GAT	GAC	Asparatic_acid	Asparatic_acid	synonymous
90542	T	C		GSS	3	TCT	TCC	Serine	Serine	synonymous
90962	G	T		GSS	3	CTG	CTT	Leucine	Leucine	synonymous
90968	T	G		GSS	3	GGT	GGG	Glycine	Glycine	synonymous
91144	C	A	Ld	SNP	2	TCC	TAC	Serine	Tyrosine	nonsynonymous
91214	T	C		GSS	3	GAT	GAC	Asparatic_acid	Asparatic_acid	synonymous
91229	G	A		GSS	3	GCG	GCA	Alanine	Alanine	synonymous
92357	T	C		GSS						non-coding
92546	A	G		GSS						non-coding
94112	A	G	Td	SNP	3	ACA	ACG	Threonine	Threonine	synonymous
94242	G	A		GSS	1	GTC	ATC	Valine	Isoleucine	nonsynonymous
94325	G	A	Ld	SNP	3	ACG	ACA	Threonine	Threonine	synonymous
95307	A	G		GSS	1	ACT	GCT	Threonine	Alanine	nonsynonymous
95312	T	A		GSS	3	CCT	CCA	Proline	Proline	synonymous
95756	G	A		GSS	3	ACG	ACA	Threonine	Threonine	synonymous
95771	A	G		GSS	3	CAA	CAG	Glutamine	Glutamine	synonymous
95843	C	T		GSS	3	AGC	AGT	Serine	Serine	synonymous
96062	C	G	Ld	SNP	3	GCC	GCG	Alanine	Alanine	synonymous
96077	T	C		GSS	3	GTT	GTC	Valine	Valine	synonymous
97122	A	G		GSS						non-coding
98470	G	C	Ld	SNP	3	GCG	GCC	Alanine	Alanine	synonymous
101620	T	C		GSS	2	GTT	GCT	Valine	Alanine	nonsynonymous
101721	T	C	Ld	SNP	1	TGG	CGG	Tryptophan	Arginine	nonsynonymous
101889	T	G		GSS	1	TAT	GAT	Tyrosine	Asparatic_acid	nonsynonymous
101890	A	C		GSS	2	TAT	TCT	Tyrosine	Serine	nonsynonymous
102080	C	T		GSS						non-coding
102164	G	C		GSS						non-coding
103115	T	C		GSS	3	TAT	TAC	Tyrosine	Tyrosine	synonymous
103144	C	A	Td	SNP	2	CCC	CAC	Proline	Histidine	nonsynonymous
103206	C	T		GSS	1	CTG	TTG	Leucine	Leucine	synonymous
103455	G	A		GSS	1	GGG	AGG	Glycine	Arginine	nonsynonymous
103507	T	C		GSS	2	GTA	GCA	Valine	Alanine	nonsynonymous
103560	T	C	Ld	SNP	1	TGC	CGC	Cysteine	Arginine	nonsynonymous
103583	A	G		GSS	3	GCA	GCG	Alanine	Alanine	synonymous
103712	G	T	Td	SNP	3	ACG	ACT	Threonine	Threonine	synonymous
103753	C	T		GSS	2	GCG	GTG	Alanine	Valine	nonsynonymous
103806	T	A	Td	SNP						non-coding
103807	T	G	Td	SNP						non-coding
103888	G	A	Td	SNP						non-coding
104445	G	A		GSS	2	AGG	AAG	Arginine	Lysine	nonsynonymous
104447	G	A		GSS	1	GAC	AAC	Asparatic_acid	Asparagine	nonsynonymous
104497	C	T		GSS	3	CGC	CGT	Arginine	Arginine	synonymous
104551	T	G		GSS	3	GTT	GTG	Valine	Valine	synonymous
104587	C	G		GSS	3	TCC	TCG	Serine	Serine	synonymous
104629	C	G		GSS	3	GCC	GCG	Alanine	Alanine	synonymous
104917	T	A		GSS	3	CTT	CTA	Leucine	Leucine	synonymous
105034	C	T		GSS	3	GGC	GGT	Glycine	Glycine	synonymous
105328	A	G		GSS						non-coding
105931	C	T		GSS	3	AAC	AAT	Asparagine	Asparagine	synonymous
106067	T	C		GSS	1	TCA	CCA	Serine	Proline	nonsynonymous
106813	C	T		GSS						non-coding
106942	C	T		GSS	3	AAC	AAT	Asparagine	Asparagine	synonymous
107041	G	A		GSS	3	CGG	CGA	Arginine	Arginine	synonymous
107405	A	G		GSS						non-coding
108777	C	T		GSS	3	ACC	ACT	Threonine	Threonine	synonymous
108823	C	A		GSS	1	CGG	AGG	Arginine	Arginine	synonymous
108876	C	T		GSS	3	TGC	TGT	Cysteine	Cysteine	synonymous
108939	C	A		GSS	3	ATC	ATA	Isoleucine	Isoleucine	synonymous
109090	T	G		GSS	1	TCT	GCT	Serine	Alanine	nonsynonymous
109396	T	C		GSS						non-coding
109428	A	C		GSS						non-coding
109455	A	G		GSS						non-coding
110825	G	T	Ld	SNP	3	GAG	GAT	Glutamic_acid	Asparatic_acid	nonsynonymous
110834	C	G	Td	SNP	3	CGC	CGG	Arginine	Arginine	synonymous
110990	A	G		GSS						non-coding
113595	C	A		GSS	1	CGG	AGG	Arginine	Arginine	synonymous
113663	A	T		GSS	3	GGA	GGT	Glycine	Glycine	synonymous
113681	G	A		GSS	3	GAG	GAA	Glutamic_acid	Glutamic_acid	synonymous
113741	C	T		GSS	3	AGC	AGT	Serine	Serine	synonymous
113865	G	A		GSS	1	GTC	ATC	Valine	Isoleucine	nonsynonymous
113867	C	T		GSS	3	GTC	GTT	Valine	Valine	synonymous
113979	G	A		GSS	1	GAT	AAT	Asparatic_acid	Asparagine	nonsynonymous
113987	C	T		GSS	3	ACC	ACT	Threonine	Threonine	synonymous
114043	A	G		GSS	2	AAA	AGA	Lysine	Arginine	nonsynonymous
114113	G	A		GSS	3	CTG	CTA	Leucine	Leucine	synonymous
114470	T	C		GSS						non-coding
114481	C	T		GSS						non-coding
114511	A	G		GSS						non-coding
114619	T	C		GSS						non-coding
115051	G	T		GSS	3	CCG	CCT	Proline	Proline	synonymous
115063	T	C		GSS	3	TTT	TTC	Phenylalanine	Phenylalanine	synonymous
115068	A	T		GSS	2	AAT	ATT	Asparagine	Isoleucine	nonsynonymous
115069	T	G		GSS	3	AAT	AAG	Asparagine	Lysine	nonsynonymous
115118	C	G		GSS	1	CAC	GAC	Histidine	Asparatic_acid	nonsynonymous
115131	A	T		GSS						non-coding
116034	C	T		GSS	3	CTC	CTT	Leucine	Leucine	synonymous
116098	G	A	Ld	SNP	1	GTC	ATC	Valine	Isoleucine	nonsynonymous
116122	C	T	Ld	SNP	1	CAG	TAG	Glutamine	Amber(Stop)	NEW_STOP_CODON
116162	C	T		GSS	2	CCC	CTC	Proline	Leucine	nonsynonymous
116175	C	T		GSS	3	CGC	CGT	Arginine	Arginine	synonymous
116412	C	T		GSS	3	CTC	CTT	Leucine	Leucine	synonymous
116511	C	T		GSS	3	CCC	CCT	Proline	Proline	synonymous
116526	G	T		GSS	3	TCG	TCT	Serine	Serine	synonymous
116532	A	C		GSS	3	CCA	CCC	Proline	Proline	synonymous
116779	T	C	Ld	SNP	1	TTG	CTG	Leucine	Leucine	synonymous
116894	T	C	Ld	SNP	2	ATC	ACC	Isoleucine	Threonine	nonsynonymous
117348	A	G	Ld	SNP	2	GAG	GGG	Glutamic_acid	Glycine	nonsynonymous
117469	C	T	Ld	SNP	3	TCC	TCT	Serine	Serine	synonymous
118198	T	C	Td	SNP						non-coding
118376	C	G		GSS						non-coding
118379	G	T	Td	SNP						non-coding
118711	T	C		GSS	3	ACT	ACC	Threonine	Threonine	synonymous
118770	T	C		GSS						non-coding
118798	A	T		GSS						non-coding
119353	A	C		GSS	1	AGG	CGG	Arginine	Arginine	synonymous
119403	T	G		GSS	3	GAT	GAG	Asparatic_acid	Glutamic_acid	nonsynonymous
119665	A	T		GSS						non-coding
119669	A	G		GSS						non-coding
120896	A	C		GSS						non-coding
121130	T	C		GSS						non-coding
121133	C	T	Td	SNP						non-coding
121168	G	A		GSS						non-coding
121194	T	G		GSS						non-coding
121687	T	C		GSS						non-coding
121726	T	C		GSS						non-coding
121729	T	C		GSS						non-coding
121747	A	G		GSS						non-coding
121764	T	C		GSS						non-coding
121829	T	C		GSS						non-coding
121875	T	C	Td	SNP						non-coding
122517	T	C		GSS	3	ACT	ACC	Threonine	Threonine	synonymous
122947	T	C	Ld	SNP						non-coding
123034	T	C	Td	SNP						non-coding
124244	G	A	Ld	SNP						non-coding
124251	C	A	Ld	SNP						non-coding
125891	A	G		GSS	3	CAA	CAG	Glutamine	Glutamine	synonymous
125975	C	T		GSS	3	CTC	CTT	Leucine	Leucine	synonymous
126019	T	A		GSS						non-coding
126109	T	C		GSS						non-coding
127015	A	G		GSS	1	ATC	GTC	Isoleucine	Valine	nonsynonymous
127017	C	G		GSS	3	ATC	ATG	Isoleucine	Methionine	nonsynonymous
127113	C	A	Ld	SNP	3	GCC	GCA	Alanine	Alanine	synonymous
128302	A	G		GSS	3	ACA	ACG	Threonine	Threonine	synonymous
129075	G	C	Td	SNP						non-coding
129088	G	A		GSS						non-coding
130581	G	A		GSS	3	GAG	GAA	Glutamic_acid	Glutamic_acid	synonymous
130644	G	A		GSS	3	CCG	CCA	Proline	Proline	synonymous
130699	T	C	Ld	SNP						non-coding
130718	C	T	Ld	SNP						non-coding
130732	C	T	Ld	SNP						non-coding
130805	T	G	Td	SNP						non-coding
131542	C	G		GSS	3	GCC	GCG	Alanine	Alanine	synonymous
131626	T	C		GSS	3	TCT	TCC	Serine	Serine	synonymous
131638	C	T		GSS	3	GAC	GAT	Asparatic_acid	Asparatic_acid	synonymous
131878	C	T		GSS	3	GCC	GCT	Alanine	Alanine	synonymous
132217	A	G		GSS	3	CTA	CTG	Leucine	Leucine	synonymous
132275	C	T		GSS	1	CTG	TTG	Leucine	Leucine	synonymous
132308	A	C		GSS						non-coding
132348	G	A		GSS						non-coding
133111	C	T		GSS						non-coding
133116	T	A		GSS						non-coding
133332	T	C		GSS						non-coding
133942	G	T		GSS						non-coding
133948	T	C		GSS						non-coding
135005	T	C		GSS	3	GGT	GGC	Glycine	Glycine	synonymous
135464	G	A		GSS	3	GCG	GCA	Alanine	Alanine	synonymous
135525	C	G		GSS						non-coding
135576	A	G		GSS						non-coding
135583	G	A		GSS						non-coding
135678	T	C		GSS						non-coding
135761	A	G	Ld	SNP						non-coding
136748	C	A		GSS	1	CTG	ATG	Leucine	Methionine	nonsynonymous
137296	C	T		GSS						non-coding
137514	G	A		GSS						non-coding
138298	C	G		GSS	3	GGC	GGG	Glycine	Glycine	synonymous
138645	C	T		GSS						non-coding
139246	A	G		GSS	3	ACA	ACG	Threonine	Threonine	synonymous
139618	A	G		GSS	3	CGA	CGG	Arginine	Arginine	synonymous
139816	A	G		GSS	3	TCA	TCG	Serine	Serine	synonymous
139817	T	C		GSS	1	TAT	CAT	Tyrosine	Histidine	nonsynonymous
140047	T	C		GSS	3	GGT	GGC	Glycine	Glycine	synonymous
140061	G	A		GSS	2	AGC	AAC	Serine	Asparagine	nonsynonymous
143337	G	A	Ld	SNP	1	GGA	AGA	Glycine	Arginine	nonsynonymous
143411	A	G	Ld	SNP	3	TAA	TAG	Ochre(Stop)	Amber(Stop)	ANOTHER_STOP_CODON
143511	C	T		GSS						non-coding
143647	C	T		GSS						non-coding
144464	T	A		GSS	2	CTC	CAC	Leucine	Histidine	nonsynonymous
144466	G	A		GSS	1	GCC	ACC	Alanine	Threonine	nonsynonymous
144510	C	G		GSS	3	CGC	CGG	Arginine	Arginine	synonymous
148519	G	A	Ld	SNP						non-coding
148532	A	G		GSS						non-coding
153315	T	G		GSS	3	CGT	CGG	Arginine	Arginine	synonymous
153333	C	T		GSS	3	CGC	CGT	Arginine	Arginine	synonymous
153417	G	C		GSS	3	GTG	GTC	Valine	Valine	synonymous
153426	A	G		GSS	3	TCA	TCG	Serine	Serine	synonymous
153456	G	A	Td	SNP	3	CCG	CCA	Proline	Proline	synonymous
153567	T	C		GSS	3	GAT	GAC	Asparatic_acid	Asparatic_acid	synonymous
153653	C	T	Td	SNP	2	GCC	GTC	Alanine	Valine	nonsynonymous
154603	G	T	Td	SNP	2	GGA	GTA	Glycine	Valine	nonsynonymous
157150	A	G		GSS	2	CAC	CGC	Histidine	Arginine	nonsynonymous
157151	C	G		GSS	3	CAC	CAG	Histidine	Glutamine	nonsynonymous
157302	T	C		GSS	1	TTT	CTT	Phenylalanine	Leucine	nonsynonymous
157324	C	A	Ld	SNP	2	GCG	GAG	Alanine	Glutamic_acid	nonsynonymous
157479	G	C	Td	SNP	1	GCC	CCC	Alanine	Proline	nonsynonymous
157486	A	G	Td	SNP	2	GAG	GGG	Glutamic_acid	Glycine	nonsynonymous
157540	C	T		GSS	2	GCT	GTT	Alanine	Valine	nonsynonymous
157760	T	G	Td	SNP	3	TCT	TCG	Serine	Serine	synonymous
157769	C	T		GSS	3	GAC	GAT	Asparatic_acid	Asparatic_acid	synonymous
157810	A	G		GSS						non-coding
157928	A	T		GSS						non-coding
158067	C	T		GSS						non-coding
158292	C	T		GSS	3	ACC	ACT	Threonine	Threonine	synonymous
158315	C	T	Ld	SNP	2	TCT	TTT	Serine	Phenylalanine	nonsynonymous
158321	G	A		GSS	2	GGG	GAG	Glycine	Glutamic_acid	nonsynonymous
160156	A	G		GSS	3	AGA	AGG	Arginine	Arginine	synonymous
160322	T	C		GSS	1	TGC	CGC	Cysteine	Arginine	nonsynonymous
160844	T	C		GSS	1	TTC	CTC	Phenylalanine	Leucine	nonsynonymous
160855	G	A		GSS	3	AAG	AAA	Lysine	Lysine	synonymous
160926	T	C		GSS	2	GTC	GCC	Valine	Alanine	nonsynonymous
161047	G	C		GSS						non-coding
161050	G	A		GSS						non-coding
161135	A	G		GSS						non-coding
161495	T	C		GSS	3	TTT	TTC	Phenylalanine	Phenylalanine	synonymous
161816	T	C		GSS	3	GGT	GGC	Glycine	Glycine	synonymous
161933	T	C	Ld	SNP	3	CCT	CCC	Proline	Proline	synonymous
162149	A	G		GSS	3	AGA	AGG	Arginine	Arginine	synonymous
162662	C	G		GSS						non-coding
162743	A	G		GSS	2	AAC	AGC	Asparagine	Serine	nonsynonymous
163038	T	C		GSS						non-coding
163228	A	T		GSS						non-coding
163277	G	A		GSS						non-coding
163286	C	T		GSS						non-coding
164133	G	A		GSS	3	CAG	CAA	Glutamine	Glutamine	synonymous
165698	A	T		GSS						non-coding
165815	C	T		GSS	1	CTG	TTG	Leucine	Leucine	synonymous
165871	T	C		GSS	3	GGT	GGC	Glycine	Glycine	synonymous
165901	G	A		GSS	3	TCG	TCA	Serine	Serine	synonymous
166056	C	T		GSS	2	GCT	GTT	Alanine	Valine	nonsynonymous
166072	C	A		GSS	3	GCC	GCA	Alanine	Alanine	synonymous
166133	G	T		GSS	1	GGC	TGC	Glycine	Cysteine	nonsynonymous
166516	T	C		GSS						non-coding
166921	T	C		GSS	3	AAT	AAC	Asparagine	Asparagine	synonymous
167026	T	C		GSS	3	TCT	TCC	Serine	Serine	synonymous
167041	G	C		GSS	3	GGG	GGC	Glycine	Glycine	synonymous
169187	T	C		GSS	3	TAT	TAC	Tyrosine	Tyrosine	synonymous
169278	G	A		GSS						non-coding
169289	G	A		GSS						non-coding
169379	A	G	Ld	SNP						non-coding
169386	T	G		GSS						non-coding
169413	T	C		GSS						non-coding
169421	T	C		GSS						non-coding
169473	A	G		GSS						non-coding
169479	C	T		GSS						non-coding
169791	C	T		GSS	3	GGC	GGT	Glycine	Glycine	synonymous
169924	A	G		GSS	1	AGC	GGC	Serine	Glycine	nonsynonymous
169951	T	C		GSS	1	TGG	CGG	Tryptophan	Arginine	nonsynonymous
170116	A	G		GSS						non-coding
170757	C	T		GSS	3	TGC	TGT	Cysteine	Cysteine	synonymous
170997	C	T		GSS	3	GAC	GAT	Asparatic_acid	Asparatic_acid	synonymous
171017	A	G		GSS	2	CAG	CGG	Glutamine	Arginine	nonsynonymous
171155	C	T		GSS	2	CCG	CTG	Proline	Leucine	nonsynonymous
171198	C	T		GSS	3	TAC	TAT	Tyrosine	Tyrosine	synonymous
171258	T	A		GSS						non-coding
172609	A	G	Td	SNP	3	AAA	AAG	Lysine	Lysine	synonymous
172645	T	C		GSS	3	CTT	CTC	Leucine	Leucine	synonymous
172678	T	A		GSS	3	GTT	GTA	Valine	Valine	synonymous
172749	C	G		GSS	2	ACT	AGT	Threonine	Serine	nonsynonymous
172783	C	T		GSS	3	TTC	TTT	Phenylalanine	Phenylalanine	synonymous
172831	A	T		GSS	3	GCA	GCT	Alanine	Alanine	synonymous
173201	C	T		GSS	1	CTG	TTG	Leucine	Leucine	synonymous
173434	T	C		GSS						non-coding
173450	T	C		GSS						non-coding
173667	C	T	Td	SNP	1	CCA	TCA	Proline	Serine	nonsynonymous
173680	C	T	Ld	SNP	2	GCC	GTC	Alanine	Valine	nonsynonymous
173766	A	G	Td	SNP	1	AAC	GAC	Asparagine	Asparatic_acid	nonsynonymous
173843	T	C	Td	SNP	3	GTT	GTC	Valine	Valine	synonymous
173895	T	G		GSS						non-coding
173919	T	G	Td	SNP						non-coding
173933	A	T	Ld	SNP						non-coding
179535	C	T		GSS	2	CCG	CTG	Proline	Leucine	nonsynonymous
179698	A	C		GSS	3	GGA	GGC	Glycine	Glycine	synonymous
180197	G	C		GSS	3	CTG	CTC	Leucine	Leucine	synonymous
180596	C	T		GSS	3	TTC	TTT	Phenylalanine	Phenylalanine	synonymous
180626	G	C		GSS	3	GGG	GGC	Glycine	Glycine	synonymous
184655	T	C		GSS	1	TTG	CTG	Leucine	Leucine	synonymous
184703	C	T		GSS						non-coding
184708	T	A		GSS						non-coding
184821	A	T	Td	SNP						non-coding
185555	A	G		GSS	1	AGC	GGC	Serine	Glycine	nonsynonymous
185773	C	T		GSS	3	CTC	CTT	Leucine	Leucine	synonymous
185870	G	T		GSS	1	GTC	TTC	Valine	Phenylalanine	nonsynonymous
185910	A	G		GSS						non-coding
185911	A	T		GSS						non-coding
185938	G	A	Ld	SNP						non-coding
186166	G	A	Td	SNP						non-coding
186370	T	C	Td	SNP	2	GTC	GCC	Valine	Alanine	nonsynonymous
186374	C	T		GSS	3	CTC	CTT	Leucine	Leucine	synonymous
186457	T	C		GSS	2	ATG	ACG	Methionine	Threonine	nonsynonymous
187267	G	A		GSS						non-coding
187269	C	T		GSS						non-coding
187287	T	C	Td	SNP						non-coding
187893	G	T		GSS	3	CTG	CTT	Leucine	Leucine	synonymous
188475	G	A		GSS	3	AGG	AGA	Arginine	Arginine	synonymous
188550	T	C		GSS	3	GTT	GTC	Valine	Valine	synonymous
188603	G	T		GSS						non-coding
188645	G	A		GSS						non-coding
188830	C	T		GSS						non-coding
189232	G	A		GSS	3	CAG	CAA	Glutamine	Glutamine	synonymous
189235	G	A	Ld	SNP	3	ACG	ACA	Threonine	Threonine	synonymous
189282	C	T		GSS	2	CCG	CTG	Proline	Leucine	nonsynonymous
189526	G	C	Ld	SNP	3	GCG	GCC	Alanine	Alanine	synonymous
189638	T	C		GSS	1	TTG	CTG	Leucine	Leucine	synonymous
189731	C	T	Ld	SNP						non-coding
189757	T	A		GSS						non-coding
189775	C	A	Td	SNP						non-coding
190510	A	G	Ld	SNP	2	AAA	AGA	Lysine	Arginine	nonsynonymous
190523	C	A	Ld	SNP	3	CAC	CAA	Histidine	Glutamine	nonsynonymous
190685	C	T	Ld	SNP	3	TAC	TAT	Tyrosine	Tyrosine	synonymous
190701	G	A	Ld	SNP	1	GTC	ATC	Valine	Isoleucine	nonsynonymous
190715	T	C	Ld	SNP	3	GGT	GGC	Glycine	Glycine	synonymous
190721	T	C	Ld	SNP	3	GAT	GAC	Asparatic_acid	Asparatic_acid	synonymous
190733	A	G	Ld	SNP	3	CCA	CCG	Proline	Proline	synonymous
190995	G	A	Ld	SNP	1	GGA	AGA	Glycine	Arginine	nonsynonymous
190996	G	A	Ld	SNP	2	GGA	GAA	Glycine	Glutamic_acid	nonsynonymous
191058	C	G	Ld	SNP	1	CAC	GAC	Histidine	Asparatic_acid	nonsynonymous
191190	G	A		GSS	1	GTT	ATT	Valine	Isoleucine	nonsynonymous
191199	A	G		GSS	1	AAT	GAT	Asparagine	Asparatic_acid	nonsynonymous
191211	A	T	Td	SNP	1	ATC	TTC	Isoleucine	Phenylalanine	nonsynonymous
191291	A	C		GSS	3	GGA	GGC	Glycine	Glycine	synonymous
191345	T	C		GSS	3	CAT	CAC	Histidine	Histidine	synonymous
193212	T	C		GSS	1	TCT	CCT	Serine	Proline	nonsynonymous
193214	T	C		GSS	3	TCT	TCC	Serine	Serine	synonymous
193593	T	C	Ld	SNP						non-coding
193648	C	G	Ld	SNP						non-coding
193740	G	A	Ld	SNP						non-coding
193918	T	C		GSS						non-coding
193944	A	G		GSS						non-coding
194623	C	A		GSS	3	GCC	GCA	Alanine	Alanine	synonymous
194629	T	C		GSS	3	CAT	CAC	Histidine	Histidine	synonymous
194707	G	T		GSS	3	CTG	CTT	Leucine	Leucine	synonymous
195202	T	G		GSS	3	GGT	GGG	Glycine	Glycine	synonymous
196000	G	A		GSS						non-coding
196549	T	C		GSS						non-coding
196550	G	A		GSS						non-coding
197368	A	T		GSS	3	TCA	TCT	Serine	Serine	synonymous
197441	G	T		GSS	1	GCT	TCT	Alanine	Serine	nonsynonymous
197666	C	G	Td	SNP	1	CTG	GTG	Leucine	Valine	nonsynonymous
197721	C	T	Ld	SNP	2	GCG	GTG	Alanine	Valine	nonsynonymous
197733	A	T		GSS	2	GAT	GTT	Asparatic_acid	Valine	nonsynonymous
197836	G	A		GSS	3	GCG	GCA	Alanine	Alanine	synonymous
197862	C	A	Td	SNP	2	CCG	CAG	Proline	Glutamine	nonsynonymous
197968	T	C	Ld	SNP	3	TCT	TCC	Serine	Serine	synonymous
198118	A	G		GSS	3	CCA	CCG	Proline	Proline	synonymous
198184	C	G	Ld	SNP	3	CCC	CCG	Proline	Proline	synonymous
198217	C	T		GSS	3	GGC	GGT	Glycine	Glycine	synonymous
198233	C	A	Td	SNP	1	CTT	ATT	Leucine	Isoleucine	nonsynonymous
198251	C	A		GSS						non-coding
198286	T	C	Ld	SNP						non-coding
198315	T	C		GSS						non-coding
198372	G	T		GSS						non-coding
200369	A	G		GSS	3	CTA	CTG	Leucine	Leucine	synonymous
200573	C	T		GSS	3	TAC	TAT	Tyrosine	Tyrosine	synonymous
200714	C	T		GSS	3	TAC	TAT	Tyrosine	Tyrosine	synonymous
200774	T	G		GSS	3	ATT	ATG	Isoleucine	Methionine	nonsynonymous
201041	A	G		GSS	3	TTA	TTG	Leucine	Leucine	synonymous
201053	T	C	Td	SNP	3	CGT	CGC	Arginine	Arginine	synonymous
201056	C	T		GSS	3	CCC	CCT	Proline	Proline	synonymous
201113	A	G		GSS	3	GCA	GCG	Alanine	Alanine	synonymous
201191	T	C		GSS	3	TAT	TAC	Tyrosine	Tyrosine	synonymous
201882	G	A		GSS	1	GTG	ATG	Valine	Methionine	nonsynonymous
201968	A	G		GSS	3	AAA	AAG	Lysine	Lysine	synonymous
202328	G	A		GSS	3	AGG	AGA	Arginine	Arginine	synonymous
202412	C	T		GSS	3	GAC	GAT	Asparatic_acid	Asparatic_acid	synonymous
202427	T	C		GSS	3	TCT	TCC	Serine	Serine	synonymous
202534	G	A		GSS						non-coding
202540	C	G		GSS						non-coding
202572	G	A		GSS						non-coding
204626	G	C		GSS	3	GCG	GCC	Alanine	Alanine	synonymous
204740	T	C		GSS	3	TAT	TAC	Tyrosine	Tyrosine	synonymous
204851	G	A		GSS	3	CGG	CGA	Arginine	Arginine	synonymous
204992	T	C		GSS	3	TAT	TAC	Tyrosine	Tyrosine	synonymous
205100	G	A		GSS						non-coding
206486	T	G		GSS	2	GTC	GGC	Valine	Glycine	nonsynonymous
206525	A	G		GSS	2	AAG	AGG	Lysine	Arginine	nonsynonymous
206550	C	T		GSS	3	GCC	GCT	Alanine	Alanine	synonymous
206553	G	T		GSS	3	CTG	CTT	Leucine	Leucine	synonymous
206859	C	T		GSS	3	TGC	TGT	Cysteine	Cysteine	synonymous
206924	C	T		GSS	2	CCG	CTG	Proline	Leucine	nonsynonymous
207048	C	G		GSS	3	CTC	CTG	Leucine	Leucine	synonymous
207104	G	C		GSS	2	GGC	GCC	Glycine	Alanine	nonsynonymous
207120	C	G		GSS	3	GCC	GCG	Alanine	Alanine	synonymous
207153	A	G		GSS	3	AAA	AAG	Lysine	Lysine	synonymous
207156	C	A		GSS	3	TCC	TCA	Serine	Serine	synonymous
207163	A	G		GSS	1	ATG	GTG	Methionine	Valine	nonsynonymous
207339	A	G		GSS						non-coding
207707	C	T		GSS	3	ACC	ACT	Threonine	Threonine	synonymous
207719	C	G		GSS	3	GCC	GCG	Alanine	Alanine	synonymous
208043	T	C		GSS	3	GCT	GCC	Alanine	Alanine	synonymous
208064	C	T	Td	SNP	3	GAC	GAT	Asparatic_acid	Asparatic_acid	synonymous
208115	A	C	Ld	SNP	3	GCA	GCC	Alanine	Alanine	synonymous
208116	C	A	Ld	SNP	1	CGG	AGG	Arginine	Arginine	synonymous
208162	T	C		GSS	2	GTC	GCC	Valine	Alanine	nonsynonymous
208567	C	G	Td	SNP						non-coding
209068	T	C		GSS	1	TTG	CTG	Leucine	Leucine	synonymous
209100	G	C		GSS	3	GCG	GCC	Alanine	Alanine	synonymous
209253	G	A		GSS	3	GGG	GGA	Glycine	Glycine	synonymous
209309	T	G	Td	SNP	2	TTC	TGC	Phenylalanine	Cysteine	nonsynonymous
209542	A	G	Td	SNP	1	ACG	GCG	Threonine	Alanine	nonsynonymous
209574	C	G		GSS	3	CCC	CCG	Proline	Proline	synonymous
209700	G	A	Ld	SNP	3	GCG	GCA	Alanine	Alanine	synonymous
209701	G	A	Ld	SNP	1	GAA	AAA	Glutamic_acid	Lysine	nonsynonymous
209703	A	C	Ld	SNP	3	GAA	GAC	Glutamic_acid	Asparatic_acid	nonsynonymous
209768	C	T		GSS						non-coding
209815	G	T	Ld	SNP						non-coding
209816	C	G	Ld	SNP						non-coding
211625	C	G		GSS	2	GCT	GGT	Alanine	Glycine	nonsynonymous
211664	G	A	Ld	SNP	2	AGT	AAT	Serine	Asparagine	nonsynonymous
211674	G	A	Ld	SNP	3	CTG	CTA	Leucine	Leucine	synonymous
211686	T	C		GSS	3	CTT	CTC	Leucine	Leucine	synonymous
211727	T	C	Td	SNP	2	GTT	GCT	Valine	Alanine	nonsynonymous
211737	C	A	Ld	SNP	3	CCC	CCA	Proline	Proline	synonymous
211753	C	A	Ld	SNP	1	CTT	ATT	Leucine	Isoleucine	nonsynonymous
211871	G	A		GSS	2	AGC	AAC	Serine	Asparagine	nonsynonymous
211957	A	G	Td	SNP	1	ACG	GCG	Threonine	Alanine	nonsynonymous
211958	C	T	Td	SNP	2	ACG	ATG	Threonine	Methionine	nonsynonymous
212058	T	C	Ld	SNP	3	GAT	GAC	Asparatic_acid	Asparatic_acid	synonymous
212064	A	G	Ld	SNP	3	CTA	CTG	Leucine	Leucine	synonymous
212316	C	T	Td	SNP	3	AGC	AGT	Serine	Serine	synonymous
212437	C	T	Ld	SNP						non-coding
212542	C	G		GSS						non-coding
212591	C	G	Td	SNP						non-coding
212592	T	C	Td	SNP						non-coding
212664	C	T		GSS						non-coding
213260	A	T		GSS	1	ACA	TCA	Threonine	Serine	nonsynonymous
214256	C	T		GSS						non-coding
214285	T	G		GSS						non-coding
214306	C	T		GSS	1	CCC	TCC	Proline	Serine	nonsynonymous
214361	T	C	Td	SNP	2	GTC	GCC	Valine	Alanine	nonsynonymous
214379	C	T		GSS	2	CCG	CTG	Proline	Leucine	nonsynonymous
215005	G	A		GSS						non-coding
215071	T	C	Td	SNP						non-coding
215072	G	C	Td	SNP						non-coding
216366	T	C		GSS						non-coding
216544	G	T		GSS						non-coding
216548	T	C		GSS						non-coding
216631	A	T		GSS						non-coding
216666	T	G		GSS						non-coding
216678	A	T		GSS						non-coding
217012	G	C		GSS						non-coding
218524	G	C		GSS	3	CTG	CTC	Leucine	Leucine	synonymous
218554	G	T		GSS	3	TCG	TCT	Serine	Serine	synonymous
218578	C	T		GSS						non-coding
218592	C	T		GSS						non-coding
218769	C	A		GSS						non-coding
219342	T	G		GSS	3	GTT	GTG	Valine	Valine	synonymous
219577	G	A	Td	SNP						non-coding
221113	A	G		GSS	3	TCA	TCG	Serine	Serine	synonymous
221134	G	A		GSS	3	GCG	GCA	Alanine	Alanine	synonymous
221176	T	C	Ld	SNP	3	CTT	CTC	Leucine	Leucine	synonymous
221218	G	A		GSS	3	GAG	GAA	Glutamic_acid	Glutamic_acid	synonymous
221293	G	C		GSS	3	GTG	GTC	Valine	Valine	synonymous
221346	T	C		GSS	2	ATG	ACG	Methionine	Threonine	nonsynonymous
221378	C	G		GSS	1	CAA	GAA	Glutamine	Glutamic_acid	nonsynonymous
221500	A	G		GSS	3	CCA	CCG	Proline	Proline	synonymous
221704	T	C		GSS	3	CCT	CCC	Proline	Proline	synonymous
221722	G	T		GSS	3	CGG	CGT	Arginine	Arginine	synonymous
221734	G	A		GSS	3	CCG	CCA	Proline	Proline	synonymous
221743	A	G		GSS	3	GAA	GAG	Glutamic_acid	Glutamic_acid	synonymous
222098	G	C		GSS						non-coding
223431	T	C		GSS	3	TTT	TTC	Phenylalanine	Phenylalanine	synonymous
223486	C	G	Td	SNP	1	CTC	GTC	Leucine	Valine	nonsynonymous
223710	C	T		GSS	3	GCC	GCT	Alanine	Alanine	synonymous
223810	C	A		GSS	1	CAG	AAG	Glutamine	Lysine	nonsynonymous
223836	C	T		GSS	3	GCC	GCT	Alanine	Alanine	synonymous
224037	A	G		GSS						non-coding
226434	T	C		GSS						non-coding
226878	C	G		GSS						non-coding
227073	C	T		GSS						non-coding
227142	G	C		GSS						non-coding
227143	G	A		GSS						non-coding
228784	C	G		GSS	3	CGC	CGG	Arginine	Arginine	synonymous
228788	A	G		GSS	1	AAC	GAC	Asparagine	Asparatic_acid	nonsynonymous
228904	C	T	Td	SNP	3	TGC	TGT	Cysteine	Cysteine	synonymous
228970	T	A		GSS	3	GGT	GGA	Glycine	Glycine	synonymous
229054	C	G		GSS						non-coding
229199	T	C		GSS						non-coding
229229	G	A		GSS						non-coding
229296	A	G		GSS						non-coding
230569	C	T	Ld	SNP	2	GCT	GTT	Alanine	Valine	nonsynonymous
230647	C	G		GSS	2	ACT	AGT	Threonine	Serine	nonsynonymous
230999	G	A		GSS	3	CAG	CAA	Glutamine	Glutamine	synonymous
231072	C	T		GSS	1	CCC	TCC	Proline	Serine	nonsynonymous
231158	C	T	Ld	SNP						non-coding
231161	G	A	Ld	SNP						non-coding
231210	C	T	Ld	SNP						non-coding
231376	T	C	Ld	SNP						non-coding
235314	A	G		GSS	3	GTA	GTG	Valine	Valine	synonymous
235320	A	C		GSS						non-coding
235413	C	G		GSS						non-coding
235442	A	G	Td	SNP						non-coding
236833	A	G		GSS	3	GCA	GCG	Alanine	Alanine	synonymous
236848	T	C		GSS	3	ACT	ACC	Threonine	Threonine	synonymous
236926	C	T		GSS	3	GTC	GTT	Valine	Valine	synonymous
237001	G	T		GSS	3	CTG	CTT	Leucine	Leucine	synonymous
237198	A	G		GSS	2	CAC	CGC	Histidine	Arginine	nonsynonymous
237208	A	C		GSS	3	TCA	TCC	Serine	Serine	synonymous
237232	T	C		GSS	3	AAT	AAC	Asparagine	Asparagine	synonymous
237361	G	A		GSS	3	TCG	TCA	Serine	Serine	synonymous
237790	A	T		GSS						non-coding
239409	G	A		GSS	2	AGG	AAG	Arginine	Lysine	nonsynonymous
239418	T	A		GSS	2	GTA	GAA	Valine	Glutamic_acid	nonsynonymous
239446	G	A		GSS	3	ATG	ATA	Methionine	Isoleucine	nonsynonymous
239464	T	G		GSS	3	TTT	TTG	Phenylalanine	Leucine	nonsynonymous
239567	A	T		GSS	1	ACG	TCG	Threonine	Serine	nonsynonymous
239568	C	T	Td	SNP	2	ACG	ATG	Threonine	Methionine	nonsynonymous
239681	T	A		GSS	1	TTG	ATG	Leucine	Methionine	nonsynonymous
239933	C	T		GSS						non-coding
240548	T	G		GSS	3	GCT	GCG	Alanine	Alanine	synonymous
240962	G	A		GSS	3	CCG	CCA	Proline	Proline	synonymous
244385	G	A		GSS	2	AGT	AAT	Serine	Asparagine	nonsynonymous
244452	A	G	Ld	SNP	3	GAA	GAG	Glutamic_acid	Glutamic_acid	synonymous
244493	A	C		GSS	2	AAA	ACA	Lysine	Threonine	nonsynonymous
244560	G	A		GSS	3	TCG	TCA	Serine	Serine	synonymous
244566	A	T	Ld	SNP	3	TCA	TCT	Serine	Serine	synonymous
244596	T	A		GSS	3	GCT	GCA	Alanine	Alanine	synonymous
244644	T	C		GSS	3	AAT	AAC	Asparagine	Asparagine	synonymous
244863	G	A		GSS	3	GCG	GCA	Alanine	Alanine	synonymous
245082	C	T		GSS	3	CCC	CCT	Proline	Proline	synonymous
245192	C	G		GSS	2	GCA	GGA	Alanine	Glycine	nonsynonymous
245223	G	A		GSS	3	TCG	TCA	Serine	Serine	synonymous
245259	A	G		GSS	3	CCA	CCG	Proline	Proline	synonymous
245305	A	G		GSS						non-coding
245407	T	C		GSS						non-coding
246022	C	G	Td	SNP						non-coding
246040	T	C	Td	SNP						non-coding
246126	C	A	Td	SNP						non-coding
247458	G	C		GSS	3	GCG	GCC	Alanine	Alanine	synonymous
247845	C	T		GSS	3	AGC	AGT	Serine	Serine	synonymous
247923	T	C		GSS	3	CTT	CTC	Leucine	Leucine	synonymous
249880	G	A		GSS						non-coding
249903	T	C		GSS						non-coding
250572	A	G		GSS	3	CCA	CCG	Proline	Proline	synonymous
251624	G	A		GSS	3	TCG	TCA	Serine	Serine	synonymous
251648	C	T		GSS	3	GCC	GCT	Alanine	Alanine	synonymous
251678	A	G		GSS	3	AGA	AGG	Arginine	Arginine	synonymous
251816	A	G		GSS						non-coding
252044	C	T		GSS						non-coding
252075	A	G		GSS						non-coding
254031	T	C		GSS	3	AAT	AAC	Asparagine	Asparagine	synonymous
254350	T	G		GSS						non-coding
254458	C	T		GSS						non-coding
254460	A	G		GSS						non-coding
255066	A	T		GSS	1	ATG	TTG	Methionine	Leucine	nonsynonymous
255099	G	A		GSS	1	GTG	ATG	Valine	Methionine	nonsynonymous
255317	C	T		GSS	3	CAC	CAT	Histidine	Histidine	synonymous
255365	A	T		GSS	3	GCA	GCT	Alanine	Alanine	synonymous
255374	G	A		GSS	3	CCG	CCA	Proline	Proline	synonymous
255398	C	G		GSS	3	GTC	GTG	Valine	Valine	synonymous
256248	G	C	Ld	SNP	3	ACG	ACC	Threonine	Threonine	synonymous
256417	C	G		GSS	1	CTA	GTA	Leucine	Valine	nonsynonymous
256424	A	C		GSS	2	GAT	GCT	Asparatic_acid	Alanine	nonsynonymous
256446	A	G		GSS	3	TCA	TCG	Serine	Serine	synonymous
256477	A	G	Td	SNP	1	AGC	GGC	Serine	Glycine	nonsynonymous
256511	T	C		GSS	2	ATT	ACT	Isoleucine	Threonine	nonsynonymous
256527	C	T	Td	SNP	3	GAC	GAT	Asparatic_acid	Asparatic_acid	synonymous
256864	A	T		GSS	1	ATG	TTG	Methionine	Leucine	nonsynonymous
256872	T	G		GSS	3	GCT	GCG	Alanine	Alanine	synonymous
256962	C	A		GSS	3	CGC	CGA	Arginine	Arginine	synonymous
257044	A	G		GSS	1	AAC	GAC	Asparagine	Asparatic_acid	nonsynonymous
257121	G	C		GSS	3	GTG	GTC	Valine	Valine	synonymous
257131	C	G		GSS	1	CAG	GAG	Glutamine	Glutamic_acid	nonsynonymous
257166	C	G		GSS	3	CCC	CCG	Proline	Proline	synonymous
259137	C	G		GSS	1	CGT	GGT	Arginine	Glycine	nonsynonymous
259239	C	T	Ld	SNP	1	CCT	TCT	Proline	Serine	nonsynonymous
259379	G	C		GSS	3	ATG	ATC	Methionine	Isoleucine	nonsynonymous
259398	T	G		GSS	1	TCA	GCA	Serine	Alanine	nonsynonymous
259529	A	G		GSS	3	AGA	AGG	Arginine	Arginine	synonymous
259664	C	T		GSS	3	CCC	CCT	Proline	Proline	synonymous
259719	C	T		GSS	1	CTG	TTG	Leucine	Leucine	synonymous
260133	A	G		GSS						non-coding
260135	T	A		GSS						non-coding
260151	A	G	Ld	SNP						non-coding
261850	A	G		GSS						non-coding
262568	T	A		GSS						non-coding
262690	T	C		GSS						non-coding
262834	T	A		GSS						non-coding
262995	T	G	Ld	SNP						non-coding
264754	C	G		GSS						non-coding
267085	G	T		GSS						non-coding
267185	T	C		GSS						non-coding
267220	A	C		GSS						non-coding
267237	T	C		GSS						non-coding
267275	T	C	Ld	SNP						non-coding
267296	T	C		GSS						non-coding
267476	G	A		GSS	3	AGG	AGA	Arginine	Arginine	synonymous
267482	A	G		GSS	3	CAA	CAG	Glutamine	Glutamine	synonymous
267498	C	T	Ld	SNP	1	CTA	TTA	Leucine	Leucine	synonymous
267644	T	C	Ld	SNP						non-coding
268966	C	T		GSS	3	ATC	ATT	Isoleucine	Isoleucine	synonymous
269023	A	G		GSS	3	GCA	GCG	Alanine	Alanine	synonymous
269519	A	T		GSS						non-coding
271861	T	C		GSS						non-coding
271864	G	T		GSS						non-coding
271940	C	T		GSS						non-coding
272061	C	A		GSS						non-coding
272491	G	T		GSS						non-coding
272522	C	T		GSS						non-coding
272528	T	C		GSS						non-coding
272614	T	G		GSS						non-coding
272627	G	A		GSS						non-coding
274064	A	T		GSS	3	GTA	GTT	Valine	Valine	synonymous
274082	T	C		GSS	3	AGT	AGC	Serine	Serine	synonymous
274188	C	T		GSS	1	CCT	TCT	Proline	Serine	nonsynonymous
274262	C	G		GSS	3	GTC	GTG	Valine	Valine	synonymous
274305	C	G		GSS	1	CGC	GGC	Arginine	Glycine	nonsynonymous
274352	G	A	Td	SNP	3	CCG	CCA	Proline	Proline	synonymous
274391	T	C		GSS	3	CCT	CCC	Proline	Proline	synonymous
274516	C	T		GSS						non-coding
274791	C	A		GSS						non-coding
274856	A	G		GSS						non-coding
275777	G	C	Td	SNP	3	GAG	GAC	Glutamic_acid	Asparatic_acid	nonsynonymous
275783	C	T	Ld	SNP	3	GTC	GTT	Valine	Valine	synonymous
276038	G	A		GSS	3	TTG	TTA	Leucine	Leucine	synonymous
276107	G	A		GSS	3	TCG	TCA	Serine	Serine	synonymous
276904	G	A		GSS	2	AGG	AAG	Arginine	Lysine	nonsynonymous
276965	C	T		GSS	3	TAC	TAT	Tyrosine	Tyrosine	synonymous
278372	T	C		GSS	3	GGT	GGC	Glycine	Glycine	synonymous
278638	G	A	Td	SNP	2	CGG	CAG	Arginine	Glutamine	nonsynonymous
278656	G	T		GSS	2	TGC	TTC	Cysteine	Phenylalanine	nonsynonymous
278692	G	A	Ld	SNP	2	GGA	GAA	Glycine	Glutamic_acid	nonsynonymous
278726	G	A	Td	SNP						non-coding
278780	T	C	Ld	SNP						non-coding
279586	C	T		GSS	2	GCA	GTA	Alanine	Valine	nonsynonymous
279676	T	C		GSS	2	GTC	GCC	Valine	Alanine	nonsynonymous
279994	T	C		GSS	2	CTG	CCG	Leucine	Proline	nonsynonymous
280042	T	C		GSS	2	TTG	TCG	Leucine	Serine	nonsynonymous
280151	T	C		GSS	3	TCT	TCC	Serine	Serine	synonymous
280169	C	T		GSS	3	GCC	GCT	Alanine	Alanine	synonymous
280380	C	T		GSS						non-coding
282400	G	A		GSS	2	AGC	AAC	Serine	Asparagine	nonsynonymous
282461	T	C		GSS	3	TTT	TTC	Phenylalanine	Phenylalanine	synonymous
282545	T	A		GSS						non-coding
282552	G	A		GSS						non-coding
282579	G	A		GSS						non-coding
282605	T	C		GSS						non-coding
283115	G	A		GSS	3	CCG	CCA	Proline	Proline	synonymous
283733	C	T		GSS	3	GCC	GCT	Alanine	Alanine	synonymous
283736	C	T		GSS	3	CCC	CCT	Proline	Proline	synonymous
284285	T	C		GSS	3	CCT	CCC	Proline	Proline	synonymous
284378	T	G		GSS	3	GGT	GGG	Glycine	Glycine	synonymous
284675	C	T		GSS						non-coding
284680	A	G		GSS						non-coding
285029	G	A	Td	SNP	3	CCG	CCA	Proline	Proline	synonymous
286197	A	T		GSS	1	ATG	TTG	Methionine	Leucine	nonsynonymous
286205	T	C		GSS	3	ACT	ACC	Threonine	Threonine	synonymous
286313	A	T		GSS	3	CCA	CCT	Proline	Proline	synonymous
286506	A	C		GSS	1	ATT	CTT	Isoleucine	Leucine	nonsynonymous
286687	C	T		GSS						non-coding
286701	G	A		GSS						non-coding
288603	C	T		GSS	3	CTC	CTT	Leucine	Leucine	synonymous
288978	G	T		GSS						non-coding
289792	A	G		GSS	1	ATA	GTA	Isoleucine	Valine	nonsynonymous
289843	A	G		GSS	1	AAG	GAG	Lysine	Glutamic_acid	nonsynonymous
289908	A	G		GSS	3	TCA	TCG	Serine	Serine	synonymous
292098	C	T		GSS	2	GCG	GTG	Alanine	Valine	nonsynonymous
292182	A	G	Td	SNP	2	CAG	CGG	Glutamine	Arginine	nonsynonymous
292448	A	G		GSS						non-coding
292905	C	T		GSS	3	AGC	AGT	Serine	Serine	synonymous
292911	T	C		GSS	3	AAT	AAC	Asparagine	Asparagine	synonymous
292980	C	T	Ld	SNP	3	TAC	TAT	Tyrosine	Tyrosine	synonymous
292998	G	A	Td	SNP	3	GCG	GCA	Alanine	Alanine	synonymous
293061	T	C		GSS	3	GCT	GCC	Alanine	Alanine	synonymous
293377	T	C		GSS						non-coding
295027	T	G		GSS	3	CTT	CTG	Leucine	Leucine	synonymous
295228	A	G		GSS	3	GAA	GAG	Glutamic_acid	Glutamic_acid	synonymous
295273	T	G		GSS	3	GCT	GCG	Alanine	Alanine	synonymous
295330	C	T		GSS	3	AAC	AAT	Asparagine	Asparagine	synonymous
295605	G	A		GSS						non-coding
298820	A	C		GSS	3	TCA	TCC	Serine	Serine	synonymous
298835	T	C		GSS	3	TTT	TTC	Phenylalanine	Phenylalanine	synonymous
298856	G	T		GSS	3	TTG	TTT	Leucine	Phenylalanine	nonsynonymous
298871	T	C	Td	SNP	3	CTT	CTC	Leucine	Leucine	synonymous
298953	T	C		GSS	1	TTG	CTG	Leucine	Leucine	synonymous
299031	G	A		GSS	1	GTT	ATT	Valine	Isoleucine	nonsynonymous
299157	C	A		GSS	1	CAT	AAT	Histidine	Asparagine	nonsynonymous
299168	T	C		GSS	3	TGT	TGC	Cysteine	Cysteine	synonymous
299225	T	C		GSS	3	GCT	GCC	Alanine	Alanine	synonymous
299339	T	C	Td	SNP	3	GAT	GAC	Asparatic_acid	Asparatic_acid	synonymous
299342	G	C	Td	SNP	3	TCG	TCC	Serine	Serine	synonymous
299351	A	G		GSS	3	GAA	GAG	Glutamic_acid	Glutamic_acid	synonymous
299372	A	G		GSS	3	TCA	TCG	Serine	Serine	synonymous
299507	C	G		GSS	3	CAC	CAG	Histidine	Glutamine	nonsynonymous
299523	A	T		GSS	1	AAT	TAT	Asparagine	Tyrosine	nonsynonymous
299591	G	C	Td	SNP	3	ACG	ACC	Threonine	Threonine	synonymous
299706	T	A	Ld	SNP	1	TTT	ATT	Phenylalanine	Isoleucine	nonsynonymous
299807	G	T		GSS						non-coding
299983	T	C		GSS						non-coding
300122	C	G	Td	SNP						non-coding
300125	A	G	Ld	SNP						non-coding
300158	A	T		GSS						non-coding
300214	T	C		GSS						non-coding
300233	C	T		GSS						non-coding
300678	G	A		GSS	3	CAG	CAA	Glutamine	Glutamine	synonymous
300710	C	T		GSS	2	GCT	GTT	Alanine	Valine	nonsynonymous
300726	C	T		GSS	3	TTC	TTT	Phenylalanine	Phenylalanine	synonymous
300978	C	T		GSS	3	AAC	AAT	Asparagine	Asparagine	synonymous
301221	G	A		GSS	3	CGG	CGA	Arginine	Arginine	synonymous
301287	C	T		GSS	3	TGC	TGT	Cysteine	Cysteine	synonymous
302172	C	T	Ld	SNP	3	TCC	TCT	Serine	Serine	synonymous
302239	A	C		GSS	1	AGA	CGA	Arginine	Arginine	synonymous
302318	C	A	Td	SNP	2	ACA	AAA	Threonine	Lysine	nonsynonymous
302338	C	A	Ld	SNP	1	CTC	ATC	Leucine	Isoleucine	nonsynonymous
302344	A	G		GSS	1	ACT	GCT	Threonine	Alanine	nonsynonymous
302361	T	C	Ld	SNP	3	TGT	TGC	Cysteine	Cysteine	synonymous
302394	C	T	Ld	SNP	3	AAC	AAT	Asparagine	Asparagine	synonymous
302475	T	C		GSS	3	GTT	GTC	Valine	Valine	synonymous
302559	A	C	Td	SNP	3	CCA	CCC	Proline	Proline	synonymous
302565	T	C	Td	SNP	3	TTT	TTC	Phenylalanine	Phenylalanine	synonymous
302682	T	C		GSS	3	TCT	TCC	Serine	Serine	synonymous
302742	T	A		GSS	3	ATT	ATA	Isoleucine	Isoleucine	synonymous
302772	G	A	Ld	SNP	3	GGG	GGA	Glycine	Glycine	synonymous
302832	C	T		GSS	3	TCC	TCT	Serine	Serine	synonymous
302874	T	C	Ld	SNP	3	ACT	ACC	Threonine	Threonine	synonymous
304394	T	G		GSS	3	ACT	ACG	Threonine	Threonine	synonymous
307686	T	G		GSS	1	TCC	GCC	Serine	Alanine	nonsynonymous
308489	C	T		GSS						non-coding
308502	C	A		GSS						non-coding
308503	G	A		GSS						non-coding
311730	C	A		GSS						non-coding
312714	T	C		GSS						non-coding
313034	G	A	Ld	SNP	1	GGG	AGG	Glycine	Arginine	nonsynonymous
314313	A	G		GSS	1	AAT	GAT	Asparagine	Asparatic_acid	nonsynonymous
314387	T	A		GSS	3	GTT	GTA	Valine	Valine	synonymous
314648	T	C		GSS	3	GAT	GAC	Asparatic_acid	Asparatic_acid	synonymous
314815	T	C		GSS						non-coding
314921	A	G		GSS						non-coding
314929	C	G		GSS						non-coding
316114	C	T	Ld	SNP	3	AGC	AGT	Serine	Serine	synonymous
316151	G	A	Ld	SNP	1	GTT	ATT	Valine	Isoleucine	nonsynonymous
316214	A	G		GSS	1	AAG	GAG	Lysine	Glutamic_acid	nonsynonymous
316234	T	C		GSS	3	TGT	TGC	Cysteine	Cysteine	synonymous
316299	G	A	Ld	SNP	2	CGC	CAC	Arginine	Histidine	nonsynonymous
316324	T	G		GSS	3	CAT	CAG	Histidine	Glutamine	nonsynonymous
316332	C	T	Td	SNP	2	GCT	GTT	Alanine	Valine	nonsynonymous
316778	C	T		GSS	3	GGC	GGT	Glycine	Glycine	synonymous
317099	T	C		GSS	3	AAT	AAC	Asparagine	Asparagine	synonymous
317350	G	A		GSS						non-coding
318506	T	C		GSS	3	GGT	GGC	Glycine	Glycine	synonymous
318529	A	T	Ld	SNP	2	AAG	ATG	Lysine	Methionine	nonsynonymous
318650	A	G		GSS	3	GGA	GGG	Glycine	Glycine	synonymous
318670	T	C	Td	SNP	2	GTT	GCT	Valine	Alanine	nonsynonymous
318933	G	A		GSS	1	GCC	ACC	Alanine	Threonine	nonsynonymous
318968	A	G	Td	SNP	3	GCA	GCG	Alanine	Alanine	synonymous
319181	C	T		GSS	3	GAC	GAT	Asparatic_acid	Asparatic_acid	synonymous
319334	G	C		GSS	3	GCG	GCC	Alanine	Alanine	synonymous
319783	A	G		GSS	1	AGC	GGC	Serine	Glycine	nonsynonymous
319788	G	A	Ld	SNP	3	CGG	CGA	Arginine	Arginine	synonymous
319878	T	C		GSS	3	CCT	CCC	Proline	Proline	synonymous
319902	A	C		GSS	3	GGA	GGC	Glycine	Glycine	synonymous
320732	T	C		GSS	3	TCT	TCC	Serine	Serine	synonymous
321252	T	A	Td	SNP	1	TTG	ATG	Leucine	Methionine	nonsynonymous
321801	C	T		GSS	1	CTG	TTG	Leucine	Leucine	synonymous
323186	A	G		GSS	2	AAC	AGC	Asparagine	Serine	nonsynonymous
323200	G	A	Td	SNP	1	GAC	AAC	Asparatic_acid	Asparagine	nonsynonymous
323544	G	C		GSS	3	GGG	GGC	Glycine	Glycine	synonymous
323790	C	G	Ld	SNP	3	TCC	TCG	Serine	Serine	synonymous
323858	T	G		GSS						non-coding
323860	G	T	Ld	SNP						non-coding
324627	T	C		GSS	3	TAT	TAC	Tyrosine	Tyrosine	synonymous
324699	C	T		GSS	3	GCC	GCT	Alanine	Alanine	synonymous
324755	G	T		GSS						non-coding
324904	T	C		GSS						non-coding
326945	T	C		GSS						non-coding
326952	C	T		GSS						non-coding
327467	A	T		GSS						non-coding
330486	A	G		GSS	3	GAA	GAG	Glutamic_acid	Glutamic_acid	synonymous
330513	G	C		GSS	3	GAG	GAC	Glutamic_acid	Asparatic_acid	nonsynonymous
330519	C	T		GSS	3	TGC	TGT	Cysteine	Cysteine	synonymous
330528	T	C		GSS	3	CAT	CAC	Histidine	Histidine	synonymous
330752	G	A		GSS						non-coding
330874	G	A		GSS						non-coding
330879	G	A		GSS						non-coding
330902	C	T	Ld	SNP						non-coding
330923	G	C		GSS						non-coding
330924	A	G		GSS						non-coding
331461	T	A	Td	SNP						non-coding
331603	A	T		GSS						non-coding
332419	C	T		GSS						non-coding
332421	C	A		GSS						non-coding
335580	C	T	Ld	SNP						non-coding
335811	A	G		GSS	1	AGT	GGT	Serine	Glycine	nonsynonymous
335883	C	A	Td	SNP	1	CGG	AGG	Arginine	Arginine	synonymous
335906	T	C		GSS	3	CAT	CAC	Histidine	Histidine	synonymous
335943	C	G	Td	SNP	1	CCG	GCG	Proline	Alanine	nonsynonymous
336018	G	C	Ld	SNP						non-coding
336022	T	C	Ld	SNP						non-coding
336148	C	T		GSS						non-coding
336323	T	G		GSS						non-coding
336391	C	T		GSS	2	TCG	TTG	Serine	Leucine	nonsynonymous
336423	G	A		GSS	1	GTT	ATT	Valine	Isoleucine	nonsynonymous
336438	T	C	Td	SNP	1	TGC	CGC	Cysteine	Arginine	nonsynonymous
336524	C	T		GSS						non-coding
336613	C	T		GSS						non-coding
336774	G	C		GSS						non-coding
336801	G	C		GSS						non-coding
336886	C	A		GSS						non-coding
336954	C	T		GSS						non-coding
337063	G	A		GSS						non-coding
338836	A	C		GSS	1	AAC	CAC	Asparagine	Histidine	nonsynonymous
338850	G	C		GSS	3	CTG	CTC	Leucine	Leucine	synonymous
338895	G	C		GSS	3	ACG	ACC	Threonine	Threonine	synonymous
339092	A	C		GSS	2	TAC	TCC	Tyrosine	Serine	nonsynonymous
339111	G	C		GSS	3	GTG	GTC	Valine	Valine	synonymous
339445	G	C		GSS	1	GTC	CTC	Valine	Leucine	nonsynonymous
339524	G	T		GSS						non-coding
339526	A	G		GSS						non-coding
341267	A	C	Ld	SNP						non-coding
341356	C	A		GSS						non-coding
341382	T	C	Ld	SNP						non-coding
341400	A	G	Td	SNP						non-coding
341801	T	A		GSS	1	TAC	AAC	Tyrosine	Asparagine	nonsynonymous
341951	A	G		GSS	1	AAA	GAA	Lysine	Glutamic_acid	nonsynonymous
342040	C	T		GSS	3	TGC	TGT	Cysteine	Cysteine	synonymous
342202	A	C		GSS	3	ATA	ATC	Isoleucine	Isoleucine	synonymous
342296	A	G		GSS	1	ACA	GCA	Threonine	Alanine	nonsynonymous
342523	T	A		GSS	3	TCT	TCA	Serine	Serine	synonymous
343418	T	C		GSS	3	CTT	CTC	Leucine	Leucine	synonymous
343454	C	T		GSS	3	TCC	TCT	Serine	Serine	synonymous
343564	T	C		GSS						non-coding
343576	A	G		GSS						non-coding
343636	C	G		GSS						non-coding
343666	A	G		GSS						non-coding
343758	A	G		GSS						non-coding
344738	A	G		GSS	3	CAA	CAG	Glutamine	Glutamine	synonymous
344786	T	C		GSS	3	GGT	GGC	Glycine	Glycine	synonymous
344921	G	C		GSS						non-coding
344941	C	T		GSS						non-coding
344991	A	G		GSS						non-coding
347555	T	C	Ld	SNP						non-coding
347572	A	G		GSS						non-coding
347710	T	C		GSS						non-coding
347726	G	A		GSS						non-coding
347749	G	A	Ld	SNP						non-coding
347756	A	G	Ld	SNP						non-coding
347988	C	T		GSS						non-coding
348054	T	C		GSS						non-coding
349647	A	G	Ld	SNP	1	ACG	GCG	Threonine	Alanine	nonsynonymous
349658	A	C	Ld	SNP	3	CTA	CTC	Leucine	Leucine	synonymous
349770	G	T	Ld	SNP						non-coding
349771	T	A	Ld	SNP						non-coding
349814	G	A		GSS						non-coding
349830	T	C		GSS						non-coding
349846	C	T	Ld	SNP						non-coding
349865	T	C	Ld	SNP						non-coding
352204	C	T		GSS						non-coding
353125	C	T		GSS						non-coding
353736	C	T		GSS	3	GAC	GAT	Asparatic_acid	Asparatic_acid	synonymous
353918	C	G		GSS	2	GCT	GGT	Alanine	Glycine	nonsynonymous
354084	G	T	Td	SNP	3	ATG	ATT	Methionine	Isoleucine	nonsynonymous
354424	T	A	Ld	SNP						non-coding
354971	C	T		GSS						non-coding
355148	C	T		GSS	3	TTC	TTT	Phenylalanine	Phenylalanine	synonymous
355154	C	T		GSS	3	TTC	TTT	Phenylalanine	Phenylalanine	synonymous
355589	C	T		GSS	3	GAC	GAT	Asparatic_acid	Asparatic_acid	synonymous
356544	T	C		GSS						non-coding
356572	G	A		GSS						non-coding
357515	T	C	Td	SNP	3	GGT	GGC	Glycine	Glycine	synonymous
357524	A	G		GSS	3	CTA	CTG	Leucine	Leucine	synonymous
357747	G	C		GSS						non-coding
357934	A	G		GSS						non-coding
358009	C	T	Td	SNP						non-coding
358014	C	T	Ld	SNP						non-coding
358102	A	G		GSS						non-coding
358178	C	T		GSS	1	CTC	TTC	Leucine	Phenylalanine	nonsynonymous
358324	C	G		GSS	3	ATC	ATG	Isoleucine	Methionine	nonsynonymous
358333	A	G	Td	SNP	3	AAA	AAG	Lysine	Lysine	synonymous
358805	A	G		GSS						non-coding
358928	G	A		GSS						non-coding
358959	C	G		GSS						non-coding
358972	T	A	Ld	SNP						non-coding
359433	G	A		GSS	3	CCG	CCA	Proline	Proline	synonymous
359478	C	T		GSS	3	GAC	GAT	Asparatic_acid	Asparatic_acid	synonymous
359538	C	T		GSS	3	GTC	GTT	Valine	Valine	synonymous
359598	C	G		GSS	3	CTC	CTG	Leucine	Leucine	synonymous
359811	T	G		GSS						non-coding
359819	G	C		GSS						non-coding
359861	T	C		GSS						non-coding
360485	C	T	Ld	SNP	3	AGC	AGT	Serine	Serine	synonymous
360497	G	A	Ld	SNP	3	CAG	CAA	Glutamine	Glutamine	synonymous
360509	A	G	Td	SNP	3	TCA	TCG	Serine	Serine	synonymous
360611	C	T	Ld	SNP	3	CCC	CCT	Proline	Proline	synonymous
360635	G	T		GSS	3	CGG	CGT	Arginine	Arginine	synonymous
360659	C	G		GSS	3	CTC	CTG	Leucine	Leucine	synonymous
360916	C	T	Ld	SNP						non-coding
361411	C	T		GSS	3	GAC	GAT	Asparatic_acid	Asparatic_acid	synonymous
362252	G	A	Td	SNP						non-coding
362254	T	G	Td	SNP						non-coding
362294	A	G		GSS						non-coding
362349	T	C		GSS						non-coding
362863	T	C	Td	SNP						non-coding
362913	G	A		GSS						non-coding
363857	T	C		GSS	3	ATT	ATC	Isoleucine	Isoleucine	synonymous
363938	T	C		GSS	3	ATT	ATC	Isoleucine	Isoleucine	synonymous
363956	A	T		GSS	3	CCA	CCT	Proline	Proline	synonymous
363977	A	C		GSS	3	GCA	GCC	Alanine	Alanine	synonymous
364112	G	A		GSS	3	CCG	CCA	Proline	Proline	synonymous
364166	T	C		GSS	3	GTT	GTC	Valine	Valine	synonymous
364169	T	C		GSS	3	GAT	GAC	Asparatic_acid	Asparatic_acid	synonymous
364250	A	G		GSS	3	GAA	GAG	Glutamic_acid	Glutamic_acid	synonymous
364452	C	T	Ld	SNP	1	CTG	TTG	Leucine	Leucine	synonymous
364562	T	C		GSS	3	CTT	CTC	Leucine	Leucine	synonymous
364609	A	G		GSS						non-coding
364615	T	C		GSS						non-coding
364719	C	T		GSS						non-coding
365205	C	T		GSS	3	GAC	GAT	Asparatic_acid	Asparatic_acid	synonymous
365268	C	T		GSS	3	CTC	CTT	Leucine	Leucine	synonymous
365427	C	G		GSS	3	ACC	ACG	Threonine	Threonine	synonymous
365592	C	G		GSS	3	GCC	GCG	Alanine	Alanine	synonymous
370441	C	T		GSS	3	TGC	TGT	Cysteine	Cysteine	synonymous
370459	A	G	Ld	SNP	3	TCA	TCG	Serine	Serine	synonymous
370525	T	C		GSS	3	CTT	CTC	Leucine	Leucine	synonymous
370761	A	T	Ld	SNP						non-coding
370834	G	T	Td	SNP						non-coding
370844	G	A		GSS						non-coding
370897	G	A		GSS						non-coding
370948	G	A		GSS						non-coding
371899	T	C		GSS	3	TTT	TTC	Phenylalanine	Phenylalanine	synonymous
372312	A	G		GSS						non-coding
372390	G	C	Ld	SNP						non-coding
373677	G	A		GSS	2	AGG	AAG	Arginine	Lysine	nonsynonymous
375297	C	T		GSS						non-coding
375735	C	T		GSS						non-coding
375738	T	G		GSS						non-coding
375782	T	C		GSS						non-coding
376220	T	C		GSS						non-coding
377695	C	T		GSS	3	GAC	GAT	Asparatic_acid	Asparatic_acid	synonymous
378118	C	A		GSS	3	GTC	GTA	Valine	Valine	synonymous
378172	T	C		GSS	3	TCT	TCC	Serine	Serine	synonymous
378247	C	T		GSS						non-coding
379176	A	G	Ld	SNP						non-coding
379361	C	T		GSS						non-coding
380729	C	T		GSS	3	TTC	TTT	Phenylalanine	Phenylalanine	synonymous
380873	G	A		GSS	3	CTG	CTA	Leucine	Leucine	synonymous
381356	T	C		GSS	3	ATT	ATC	Isoleucine	Isoleucine	synonymous
381542	A	G		GSS	3	GCA	GCG	Alanine	Alanine	synonymous
381546	A	G		GSS	1	AGC	GGC	Serine	Glycine	nonsynonymous
381587	G	A		GSS	3	CGG	CGA	Arginine	Arginine	synonymous
381666	C	T	Td	SNP						non-coding
381715	A	G		GSS						non-coding
382111	T	C		GSS	3	AGT	AGC	Serine	Serine	synonymous
382396	C	T	Td	SNP	3	AAC	AAT	Asparagine	Asparagine	synonymous
382397	G	C	Ld	SNP	1	GCT	CCT	Alanine	Proline	nonsynonymous
382454	C	T		GSS						non-coding
382501	G	T		GSS						non-coding
382515	A	G		GSS						non-coding
382539	T	G		GSS						non-coding
382557	A	G		GSS						non-coding
382579	T	C		GSS						non-coding
382750	C	T		GSS						non-coding
382761	G	A	Td	SNP						non-coding
382777	T	C		GSS						non-coding
382800	A	C		GSS						non-coding
383112	T	C	Ld	SNP	2	ATG	ACG	Methionine	Threonine	nonsynonymous
383149	A	G		GSS	3	CCA	CCG	Proline	Proline	synonymous
383168	A	G		GSS	1	ACT	GCT	Threonine	Alanine	nonsynonymous
383929	C	T	Ld	SNP	2	CCA	CTA	Proline	Leucine	nonsynonymous
384227	T	C		GSS						non-coding
384228	A	C		GSS						non-coding
384324	C	T	Ld	SNP						non-coding
384421	G	A		GSS	3	ACG	ACA	Threonine	Threonine	synonymous
384474	T	C	Td	SNP	2	TTG	TCG	Leucine	Serine	nonsynonymous
384512	A	G		GSS	1	AGA	GGA	Arginine	Glycine	nonsynonymous
384575	C	G		GSS	1	CCA	GCA	Proline	Alanine	nonsynonymous
384583	A	G		GSS	3	CAA	CAG	Glutamine	Glutamine	synonymous
384750	G	A	Td	SNP						non-coding
384751	T	C		GSS						non-coding
384795	A	G	Ld	SNP						non-coding
384988	T	C	Td	SNP						non-coding
386146	C	T	Td	SNP	1	CTA	TTA	Leucine	Leucine	synonymous
386208	C	T	Ld	SNP	3	ACC	ACT	Threonine	Threonine	synonymous
386249	G	A		GSS	2	CGG	CAG	Arginine	Glutamine	nonsynonymous
386360	A	G		GSS	2	CAC	CGC	Histidine	Arginine	nonsynonymous
386427	G	A	Ld	SNP	3	CTG	CTA	Leucine	Leucine	synonymous
386526	C	T		GSS	3	TGC	TGT	Cysteine	Cysteine	synonymous
386559	C	G		GSS	3	GGC	GGG	Glycine	Glycine	synonymous
386643	G	T	Td	SNP	3	CTG	CTT	Leucine	Leucine	synonymous
386733	C	A		GSS	3	GGC	GGA	Glycine	Glycine	synonymous
386739	G	C		GSS	3	CCG	CCC	Proline	Proline	synonymous
387641	T	G		GSS	1	TCT	GCT	Serine	Alanine	nonsynonymous
388890	G	A		GSS	3	CTG	CTA	Leucine	Leucine	synonymous
389031	G	C	Td	SNP	3	GGG	GGC	Glycine	Glycine	synonymous
389076	C	G		GSS	3	GTC	GTG	Valine	Valine	synonymous
389277	C	G		GSS	3	GGC	GGG	Glycine	Glycine	synonymous
389283	G	C		GSS	3	CTG	CTC	Leucine	Leucine	synonymous
390313	C	A		GSS	3	CGC	CGA	Arginine	Arginine	synonymous
390314	A	G		GSS	1	ATT	GTT	Isoleucine	Valine	nonsynonymous
390494	C	T		GSS						non-coding
390577	T	C		GSS						non-coding
390976	G	A		GSS	3	AAG	AAA	Lysine	Lysine	synonymous
391081	A	G	Td	SNP	3	CGA	CGG	Arginine	Arginine	synonymous
391123	A	G		GSS	3	GAA	GAG	Glutamic_acid	Glutamic_acid	synonymous
391291	T	C		GSS						non-coding
391336	C	T		GSS						non-coding
391573	G	A		GSS						non-coding
391577	A	G		GSS						non-coding
391680	T	A		GSS						non-coding
391757	T	A		GSS						non-coding
392651	C	T		GSS						non-coding
392684	T	C		GSS						non-coding
392689	G	A	Ld	SNP						non-coding
393897	A	C		GSS	2	GAG	GCG	Glutamic_acid	Alanine	nonsynonymous
394009	C	G		GSS	3	ACC	ACG	Threonine	Threonine	synonymous
394138	C	G		GSS	3	GGC	GGG	Glycine	Glycine	synonymous
394159	A	C		GSS	3	GGA	GGC	Glycine	Glycine	synonymous
394162	G	C		GSS	3	TCG	TCC	Serine	Serine	synonymous
394195	C	T	Ld	SNP	3	CCC	CCT	Proline	Proline	synonymous
394597	T	C		GSS	3	CAT	CAC	Histidine	Histidine	synonymous
394865	G	C		GSS						non-coding
395131	T	A		GSS	1	TTG	ATG	Leucine	Methionine	nonsynonymous
395225	A	G		GSS	2	TAT	TGT	Tyrosine	Cysteine	nonsynonymous
395452	C	T		GSS	1	CTG	TTG	Leucine	Leucine	synonymous
395685	A	G		GSS						non-coding
395758	C	A		GSS						non-coding
395815	T	C		GSS						non-coding
396506	G	C	Ld	SNP	3	TCG	TCC	Serine	Serine	synonymous
397167	T	C		GSS	3	AGT	AGC	Serine	Serine	synonymous
397582	C	T		GSS	1	CTG	TTG	Leucine	Leucine	synonymous
397662	C	T		GSS	3	TTC	TTT	Phenylalanine	Phenylalanine	synonymous
397716	G	A	Td	SNP	3	CGG	CGA	Arginine	Arginine	synonymous
397724	G	A		GSS	2	AGC	AAC	Serine	Asparagine	nonsynonymous
397737	T	G		GSS	3	GAT	GAG	Asparatic_acid	Glutamic_acid	nonsynonymous
398097	C	T		GSS						non-coding
398552	G	C	Td	SNP	3	ATG	ATC	Methionine	Isoleucine	nonsynonymous
398555	T	C	Ld	SNP	3	AAT	AAC	Asparagine	Asparagine	synonymous
398569	A	G	Ld	SNP	2	CAT	CGT	Histidine	Arginine	nonsynonymous
398582	T	C		GSS	3	AGT	AGC	Serine	Serine	synonymous
398615	C	T	Td	SNP	3	CTC	CTT	Leucine	Leucine	synonymous
398618	T	C		GSS	3	AAT	AAC	Asparagine	Asparagine	synonymous
398633	A	G	Ld	SNP	3	GCA	GCG	Alanine	Alanine	synonymous
398654	A	G	Ld	SNP	3	CCA	CCG	Proline	Proline	synonymous
400343	A	G	Ld	SNP	1	AAA	GAA	Lysine	Glutamic_acid	nonsynonymous
400352	T	C	Ld	SNP	1	TTA	CTA	Leucine	Leucine	synonymous
400412	G	A	Td	SNP	1	GTA	ATA	Valine	Isoleucine	nonsynonymous
400438	G	A	Td	SNP	3	GGG	GGA	Glycine	Glycine	synonymous
400573	G	A	Td	SNP						non-coding
400695	C	A	Td	SNP						non-coding
400714	C	T	Td	SNP						non-coding
400986	C	T		GSS	1	CGG	TGG	Arginine	Tryptophan	nonsynonymous
401135	G	A	Ld	SNP	3	ACG	ACA	Threonine	Threonine	synonymous
401933	C	T		GSS						non-coding
401949	C	T		GSS						non-coding
401975	G	C		GSS						non-coding
403263	A	G		GSS	3	GTA	GTG	Valine	Valine	synonymous
403269	C	T		GSS	3	TCC	TCT	Serine	Serine	synonymous
403410	G	C		GSS						non-coding
403412	T	C		GSS						non-coding
403414	T	C		GSS						non-coding
403667	G	A		GSS						non-coding
404876	T	A		GSS	3	ACT	ACA	Threonine	Threonine	synonymous
405029	A	G		GSS	3	GTA	GTG	Valine	Valine	synonymous
405044	T	C		GSS	3	AAT	AAC	Asparagine	Asparagine	synonymous
405230	G	A		GSS	3	CCG	CCA	Proline	Proline	synonymous
405350	A	G		GSS						non-coding
407364	A	G		GSS	3	CAA	CAG	Glutamine	Glutamine	synonymous
407367	A	G		GSS	3	TCA	TCG	Serine	Serine	synonymous
407422	C	G		GSS	1	CTT	GTT	Leucine	Valine	nonsynonymous
407780	A	G		GSS	2	CAT	CGT	Histidine	Arginine	nonsynonymous
408228	C	T		GSS						non-coding
408250	T	C	Ld	SNP						non-coding
408326	C	T		GSS						non-coding
408343	C	T		GSS						non-coding
408354	G	A		GSS						non-coding
408453	G	A		GSS						non-coding
408476	C	G		GSS						non-coding
408501	C	A		GSS						non-coding
408509	A	G	Td	SNP						non-coding
408595	C	T		GSS	2	GCG	GTG	Alanine	Valine	nonsynonymous
408783	C	T		GSS						non-coding
409544	C	T	Td	SNP	3	GCC	GCT	Alanine	Alanine	synonymous
409835	T	G		GSS	3	ACT	ACG	Threonine	Threonine	synonymous
410020	G	A		GSS	2	AGG	AAG	Arginine	Lysine	nonsynonymous
410136	T	G		GSS	1	TCC	GCC	Serine	Alanine	nonsynonymous
410200	A	G		GSS	2	AAA	AGA	Lysine	Arginine	nonsynonymous
410313	A	G	Td	SNP						non-coding
410790	C	A		GSS	2	CCA	CAA	Proline	Glutamine	nonsynonymous
411093	C	T		GSS	2	GCG	GTG	Alanine	Valine	nonsynonymous
412295	T	C		GSS	3	TGT	TGC	Cysteine	Cysteine	synonymous
412485	A	G	Td	SNP						non-coding
412617	G	C	Td	SNP						non-coding
412671	T	C		GSS						non-coding
414600	G	A		GSS	1	GGG	AGG	Glycine	Arginine	nonsynonymous
414632	C	T		GSS	3	TTC	TTT	Phenylalanine	Phenylalanine	synonymous
415617	G	T		GSS	3	CAG	CAT	Glutamine	Histidine	nonsynonymous
415773	A	G		GSS	3	GGA	GGG	Glycine	Glycine	synonymous
415807	A	G		GSS	1	ATC	GTC	Isoleucine	Valine	nonsynonymous
415854	A	G		GSS						non-coding
415858	C	T		GSS						non-coding
416349	T	G		GSS						non-coding
416370	G	A		GSS	1	GGA	AGA	Glycine	Arginine	nonsynonymous
416382	C	T		GSS	1	CTG	TTG	Leucine	Leucine	synonymous
416405	G	T		GSS	3	ATG	ATT	Methionine	Isoleucine	nonsynonymous
416422	T	C	Ld	SNP	2	GTA	GCA	Valine	Alanine	nonsynonymous
416519	T	A		GSS	3	ATT	ATA	Isoleucine	Isoleucine	synonymous
416542	A	G		GSS	2	TAC	TGC	Tyrosine	Cysteine	nonsynonymous
416645	T	C		GSS	3	ATT	ATC	Isoleucine	Isoleucine	synonymous
416740	A	G		GSS	2	GAG	GGG	Glutamic_acid	Glycine	nonsynonymous
416803	T	G	Td	SNP						non-coding
417188	G	A		GSS						non-coding
417249	G	A		GSS						non-coding
417312	A	G		GSS						non-coding
417373	A	G		GSS						non-coding
417611	A	G		GSS	1	AGC	GGC	Serine	Glycine	nonsynonymous
417724	T	C		GSS	3	TTT	TTC	Phenylalanine	Phenylalanine	synonymous
417808	C	T		GSS	3	TTC	TTT	Phenylalanine	Phenylalanine	synonymous
417859	C	G		GSS	3	ACC	ACG	Threonine	Threonine	synonymous
417863	G	A		GSS	1	GTG	ATG	Valine	Methionine	nonsynonymous
417909	C	T		GSS						non-coding
417969	A	G		GSS						non-coding
418825	A	G		GSS						non-coding
419380	G	A		GSS	1	GCT	ACT	Alanine	Threonine	nonsynonymous
419382	T	A		GSS	3	GCT	GCA	Alanine	Alanine	synonymous
419523	A	G		GSS	3	GAA	GAG	Glutamic_acid	Glutamic_acid	synonymous
419534	A	C		GSS	2	GAT	GCT	Asparatic_acid	Alanine	nonsynonymous
419646	A	G		GSS	3	CTA	CTG	Leucine	Leucine	synonymous
419664	A	G		GSS	3	CTA	CTG	Leucine	Leucine	synonymous
419742	A	T	Td	SNP	3	TCA	TCT	Serine	Serine	synonymous
419844	G	C		GSS	3	AAG	AAC	Lysine	Asparagine	nonsynonymous
420016	G	T	Ld	SNP	1	GCG	TCG	Alanine	Serine	nonsynonymous
420018	G	A	Ld	SNP	3	GCG	GCA	Alanine	Alanine	synonymous
420737	C	G		GSS	3	CTC	CTG	Leucine	Leucine	synonymous
420749	C	A		GSS	3	ACC	ACA	Threonine	Threonine	synonymous
421318	C	T		GSS						non-coding
421379	A	T		GSS						non-coding
421395	T	C		GSS						non-coding
422728	C	T		GSS	3	GCC	GCT	Alanine	Alanine	synonymous
422732	G	A		GSS	1	GTG	ATG	Valine	Methionine	nonsynonymous
422818	T	A		GSS	3	GGT	GGA	Glycine	Glycine	synonymous
423028	G	C		GSS	3	ACG	ACC	Threonine	Threonine	synonymous
423199	G	T	Ld	SNP	3	GCG	GCT	Alanine	Alanine	synonymous
423262	G	A		GSS	3	TCG	TCA	Serine	Serine	synonymous
423655	G	C		GSS						non-coding
423978	G	T		GSS	3	TCG	TCT	Serine	Serine	synonymous
424089	G	C		GSS	3	GTG	GTC	Valine	Valine	synonymous
424104	C	T		GSS	3	TTC	TTT	Phenylalanine	Phenylalanine	synonymous
424171	A	G		GSS	1	ATA	GTA	Isoleucine	Valine	nonsynonymous
426413	G	A		GSS	3	GTG	GTA	Valine	Valine	synonymous
426899	G	A		GSS	3	TCG	TCA	Serine	Serine	synonymous
426917	A	G		GSS	3	GAA	GAG	Glutamic_acid	Glutamic_acid	synonymous
426932	T	C		GSS	3	GTT	GTC	Valine	Valine	synonymous
426935	A	G		GSS	3	GAA	GAG	Glutamic_acid	Glutamic_acid	synonymous
427194	T	C	Td	SNP						non-coding
427520	G	T		GSS	1	GCT	TCT	Alanine	Serine	nonsynonymous
429103	A	G		GSS	3	TCA	TCG	Serine	Serine	synonymous
429904	G	C		GSS	3	GCG	GCC	Alanine	Alanine	synonymous
429937	G	C		GSS	3	GAG	GAC	Glutamic_acid	Asparatic_acid	nonsynonymous
429957	G	C		GSS	2	AGG	ACG	Arginine	Threonine	nonsynonymous
430414	A	C		GSS	3	ATA	ATC	Isoleucine	Isoleucine	synonymous
431002	C	G		GSS	3	GTC	GTG	Valine	Valine	synonymous
434258	G	A		GSS	3	CTG	CTA	Leucine	Leucine	synonymous
434456	A	G		GSS	3	TCA	TCG	Serine	Serine	synonymous
436711	G	A	Td	SNP						non-coding
436736	T	C		GSS						non-coding
436937	A	G		GSS						non-coding
437196	A	C	Td	SNP						non-coding
437198	A	G	Td	SNP						non-coding
437251	C	T		GSS						non-coding
437312	G	A	Td	SNP						non-coding
437874	T	C		GSS	3	TTT	TTC	Phenylalanine	Phenylalanine	synonymous
437901	G	C		GSS	3	CGG	CGC	Arginine	Arginine	synonymous
438794	G	C		GSS	1	GTT	CTT	Valine	Leucine	nonsynonymous
439396	T	C		GSS	3	GAT	GAC	Asparatic_acid	Asparatic_acid	synonymous
439483	T	C	Td	SNP						non-coding
439496	T	C		GSS						non-coding
440095	G	A	Ld	SNP	3	CCG	CCA	Proline	Proline	synonymous
440182	G	A		GSS	3	GCG	GCA	Alanine	Alanine	synonymous
440841	G	A		GSS	3	CCG	CCA	Proline	Proline	synonymous
440879	T	C		GSS	2	ATG	ACG	Methionine	Threonine	nonsynonymous
440883	G	C		GSS	3	GAG	GAC	Glutamic_acid	Asparatic_acid	nonsynonymous
441018	C	T		GSS	3	CTC	CTT	Leucine	Leucine	synonymous
441180	G	A		GSS						non-coding
443155	A	G		GSS	3	GTA	GTG	Valine	Valine	synonymous
443191	G	A	Ld	SNP	3	ACG	ACA	Threonine	Threonine	synonymous
443245	C	T		GSS	3	TCC	TCT	Serine	Serine	synonymous
443383	G	A		GSS	3	CAG	CAA	Glutamine	Glutamine	synonymous
443419	G	A		GSS	3	GTG	GTA	Valine	Valine	synonymous
443503	G	A		GSS	3	ACG	ACA	Threonine	Threonine	synonymous
443524	C	A	Ld	SNP	3	CCC	CCA	Proline	Proline	synonymous
443683	G	A		GSS	3	CCG	CCA	Proline	Proline	synonymous
443725	G	C		GSS	3	GAG	GAC	Glutamic_acid	Asparatic_acid	nonsynonymous
443812	C	A		GSS	3	GAC	GAA	Asparatic_acid	Glutamic_acid	nonsynonymous
443856	C	T		GSS						non-coding
444093	C	G		GSS						non-coding
444290	C	T		GSS	3	CTC	CTT	Leucine	Leucine	synonymous
444676	G	C	Ld	SNP	2	CGG	CCG	Arginine	Proline	nonsynonymous
444738	C	T		GSS						non-coding
444790	C	T		GSS						non-coding
444794	T	C		GSS						non-coding
445278	A	G		GSS	3	AGA	AGG	Arginine	Arginine	synonymous
445290	C	T		GSS	3	GAC	GAT	Asparatic_acid	Asparatic_acid	synonymous
445482	C	G		GSS	3	CCC	CCG	Proline	Proline	synonymous
445526	G	A		GSS						non-coding
445566	G	T		GSS						non-coding
449103	T	C		GSS						non-coding
449233	G	T		GSS						non-coding
449249	G	T		GSS						non-coding
449330	T	C	Ld	SNP						non-coding
449429	G	C	Ld	SNP						non-coding
449511	A	T		GSS						non-coding
449520	G	A		GSS						non-coding
452191	G	A		GSS	3	ATG	ATA	Methionine	Isoleucine	nonsynonymous
452201	T	A		GSS	1	TCA	ACA	Serine	Threonine	nonsynonymous
452269	T	G		GSS	3	GCT	GCG	Alanine	Alanine	synonymous
452547	C	A	Td	SNP	2	GCA	GAA	Alanine	Glutamic_acid	nonsynonymous
452788	C	G		GSS	3	GTC	GTG	Valine	Valine	synonymous
452844	C	T		GSS						non-coding
452846	T	C		GSS						non-coding
453652	T	C	Ld	SNP	3	ACT	ACC	Threonine	Threonine	synonymous
453910	T	C	Td	SNP	3	CTT	CTC	Leucine	Leucine	synonymous
454154	T	C		GSS						non-coding
454187	T	C		GSS						non-coding
454997	C	G		GSS	3	GTC	GTG	Valine	Valine	synonymous
455014	G	A		GSS	2	TGG	TAG	Tryptophan	Amber(Stop)	NEW_STOP_CODON
455066	T	G		GSS	3	CGT	CGG	Arginine	Arginine	synonymous
455137	T	C		GSS	2	TTC	TCC	Phenylalanine	Serine	nonsynonymous
455208	C	T		GSS	1	CTG	TTG	Leucine	Leucine	synonymous
455291	G	T		GSS	3	GAG	GAT	Glutamic_acid	Asparatic_acid	nonsynonymous
455292	A	C		GSS	1	AAG	CAG	Lysine	Glutamine	nonsynonymous
455417	T	C	Ld	SNP	3	GTT	GTC	Valine	Valine	synonymous
455456	C	A		GSS	3	GCC	GCA	Alanine	Alanine	synonymous
455526	C	G	Td	SNP						non-coding
455638	A	C		GSS						non-coding
455992	G	A		GSS						non-coding
456127	C	T	Ld	SNP						non-coding
456129	G	A		GSS						non-coding
456521	C	T		GSS	3	TTC	TTT	Phenylalanine	Phenylalanine	synonymous
457793	A	G		GSS	1	AAA	GAA	Lysine	Glutamic_acid	nonsynonymous
458056	T	G		GSS	3	GAT	GAG	Asparatic_acid	Glutamic_acid	nonsynonymous
458241	T	A		GSS	2	ATT	AAT	Isoleucine	Asparagine	nonsynonymous
458330	C	G		GSS						non-coding
458401	A	G	Ld	SNP						non-coding
459319	A	C		GSS	3	CTA	CTC	Leucine	Leucine	synonymous
459595	C	T		GSS	3	AGC	AGT	Serine	Serine	synonymous
460476	C	A	Ld	SNP						non-coding
461476	A	G		GSS	1	AAC	GAC	Asparagine	Asparatic_acid	nonsynonymous
461577	G	A		GSS	3	GCG	GCA	Alanine	Alanine	synonymous
461592	G	A	Ld	SNP	3	CGG	CGA	Arginine	Arginine	synonymous
461646	A	C		GSS	3	TCA	TCC	Serine	Serine	synonymous
461652	G	A		GSS	3	GAG	GAA	Glutamic_acid	Glutamic_acid	synonymous
461681	G	T		GSS	2	CGG	CTG	Arginine	Leucine	nonsynonymous
461697	G	A		GSS	3	AAG	AAA	Lysine	Lysine	synonymous
461787	A	G		GSS	3	GAA	GAG	Glutamic_acid	Glutamic_acid	synonymous
461927	C	T		GSS						non-coding
461951	A	G		GSS						non-coding
461996	T	C	Ld	SNP						non-coding
462418	G	T		GSS	3	ATG	ATT	Methionine	Isoleucine	nonsynonymous
463942	A	G		GSS	3	CGA	CGG	Arginine	Arginine	synonymous
464329	A	G		GSS	3	GAA	GAG	Glutamic_acid	Glutamic_acid	synonymous
464375	T	G		GSS						non-coding
464392	A	G		GSS						non-coding
465620	T	C		GSS	3	ATT	ATC	Isoleucine	Isoleucine	synonymous
465795	A	G		GSS						non-coding
466765	T	G		GSS	3	ACT	ACG	Threonine	Threonine	synonymous
467312	C	A		GSS	1	CAA	AAA	Glutamine	Lysine	nonsynonymous
467416	G	A	Td	SNP	3	TCG	TCA	Serine	Serine	synonymous
467437	A	G	Td	SNP	3	TCA	TCG	Serine	Serine	synonymous
467570	A	G		GSS	1	ACA	GCA	Threonine	Alanine	nonsynonymous
467616	T	C	Td	SNP	2	GTG	GCG	Valine	Alanine	nonsynonymous
467632	T	G		GSS	3	GTT	GTG	Valine	Valine	synonymous
468559	T	C		GSS	3	TGT	TGC	Cysteine	Cysteine	synonymous
468577	A	G		GSS	3	GCA	GCG	Alanine	Alanine	synonymous
468620	G	A		GSS	1	GAG	AAG	Glutamic_acid	Lysine	nonsynonymous
468669	C	T	Ld	SNP	2	ACG	ATG	Threonine	Methionine	nonsynonymous
469731	T	C		GSS	3	ATT	ATC	Isoleucine	Isoleucine	synonymous
469797	G	A		GSS	3	GGG	GGA	Glycine	Glycine	synonymous
471179	G	A		GSS	3	CAG	CAA	Glutamine	Glutamine	synonymous
471206	T	C		GSS	3	AAT	AAC	Asparagine	Asparagine	synonymous
471216	C	T		GSS	1	CTG	TTG	Leucine	Leucine	synonymous
471232	C	T		GSS	2	TCG	TTG	Serine	Leucine	nonsynonymous
471257	G	C		GSS	3	GCG	GCC	Alanine	Alanine	synonymous
471317	C	T		GSS	3	TCC	TCT	Serine	Serine	synonymous
471359	C	T	Ld	SNP	3	GGC	GGT	Glycine	Glycine	synonymous
471367	G	T	Td	SNP	2	AGT	ATT	Serine	Isoleucine	nonsynonymous
471380	C	G		GSS						non-coding
471464	T	C		GSS						non-coding
472573	A	C		GSS	1	AAC	CAC	Asparagine	Histidine	nonsynonymous
472582	A	G		GSS	1	ACG	GCG	Threonine	Alanine	nonsynonymous
472626	A	T		GSS	3	GCA	GCT	Alanine	Alanine	synonymous
472632	C	T		GSS	3	CTC	CTT	Leucine	Leucine	synonymous
472808	C	G		GSS	2	TCA	TGA	Serine	Opal(Stop)	NEW_STOP_CODON
472813	A	G		GSS	1	ATT	GTT	Isoleucine	Valine	nonsynonymous
472847	G	A	Ld	SNP	2	CGC	CAC	Arginine	Histidine	nonsynonymous
472855	C	A		GSS	1	CTC	ATC	Leucine	Isoleucine	nonsynonymous
472875	C	T		GSS	3	AGC	AGT	Serine	Serine	synonymous
472923	G	C		GSS	3	GAG	GAC	Glutamic_acid	Asparatic_acid	nonsynonymous
473000	A	G		GSS	2	CAG	CGG	Glutamine	Arginine	nonsynonymous
473067	A	G		GSS	3	AAA	AAG	Lysine	Lysine	synonymous
473072	A	G		GSS	2	TAT	TGT	Tyrosine	Cysteine	nonsynonymous
475594	T	C		GSS	3	TTT	TTC	Phenylalanine	Phenylalanine	synonymous
475609	A	C	Td	SNP	3	ATA	ATC	Isoleucine	Isoleucine	synonymous
475771	G	A		GSS	3	TTG	TTA	Leucine	Leucine	synonymous
475904	T	C	Td	SNP	1	TTA	CTA	Leucine	Leucine	synonymous
476679	G	A		GSS						non-coding
476681	G	C		GSS						non-coding
476694	G	C		GSS						non-coding
476765	A	G	Ld	SNP	3	GCA	GCG	Alanine	Alanine	synonymous
476817	A	T		GSS	1	AGC	TGC	Serine	Cysteine	nonsynonymous
476818	G	C		GSS	2	AGC	ACC	Serine	Threonine	nonsynonymous
477330	A	G		GSS	1	ATA	GTA	Isoleucine	Valine	nonsynonymous
477357	G	C		GSS	1	GAC	CAC	Asparatic_acid	Histidine	nonsynonymous
477516	A	G		GSS	1	AGC	GGC	Serine	Glycine	nonsynonymous
478197	T	C		GSS						non-coding
478947	T	C		GSS	3	ATT	ATC	Isoleucine	Isoleucine	synonymous
478982	C	A	Ld	SNP	2	GCT	GAT	Alanine	Asparatic_acid	nonsynonymous
479088	A	T	Td	SNP	3	CAA	CAT	Glutamine	Histidine	nonsynonymous
479091	T	C		GSS	3	AAT	AAC	Asparagine	Asparagine	synonymous
481725	G	T	Td	SNP						non-coding
481922	A	G		GSS						non-coding
482408	G	C		GSS	2	TGC	TCC	Cysteine	Serine	nonsynonymous
482618	G	A	Td	SNP						non-coding
483586	G	A		GSS	3	GCG	GCA	Alanine	Alanine	synonymous
483595	C	G		GSS	3	TCC	TCG	Serine	Serine	synonymous
483904	G	A		GSS						non-coding
483929	A	G		GSS						non-coding
483940	G	A	Td	SNP						non-coding
483944	G	T		GSS						non-coding
483997	A	G	Ld	SNP						non-coding
485221	G	T		GSS						non-coding
485222	G	C		GSS						non-coding
485245	A	G		GSS						non-coding
485253	A	G		GSS						non-coding
485364	T	C		GSS						non-coding
485933	G	T		GSS	3	ACG	ACT	Threonine	Threonine	synonymous
485957	C	T		GSS	3	GGC	GGT	Glycine	Glycine	synonymous
486026	G	C		GSS	3	CCG	CCC	Proline	Proline	synonymous
486107	G	A		GSS	3	CCG	CCA	Proline	Proline	synonymous
486205	C	A		GSS						non-coding
486218	A	C		GSS						non-coding
487008	C	G		GSS						non-coding
487021	G	C	Ld	SNP						non-coding
487033	A	G	Ld	SNP						non-coding
487090	C	A	Ld	SNP	2	CCA	CAA	Proline	Glutamine	nonsynonymous
487125	G	C	Ld	SNP						non-coding
487279	A	G	Td	SNP						non-coding
488156	T	C		GSS	3	CTT	CTC	Leucine	Leucine	synonymous
488337	G	A		GSS	1	GTT	ATT	Valine	Isoleucine	nonsynonymous
488442	C	T		GSS	1	CGC	TGC	Arginine	Cysteine	nonsynonymous
488720	G	A		GSS	3	CAG	CAA	Glutamine	Glutamine	synonymous
488892	G	T		GSS						non-coding
489302	T	C		GSS	2	GTG	GCG	Valine	Alanine	nonsynonymous
489308	A	G	Td	SNP	2	CAA	CGA	Glutamine	Arginine	nonsynonymous
489423	C	T	Ld	SNP	3	GCC	GCT	Alanine	Alanine	synonymous
489492	A	G		GSS	3	CAA	CAG	Glutamine	Glutamine	synonymous
489501	C	T		GSS	3	CTC	CTT	Leucine	Leucine	synonymous
489603	T	C		GSS	3	CCT	CCC	Proline	Proline	synonymous
489650	A	G		GSS	2	CAC	CGC	Histidine	Arginine	nonsynonymous
489674	A	G		GSS						non-coding
489688	T	A	Ld	SNP						non-coding
489800	A	C		GSS						non-coding
490104	G	C		GSS	3	GCG	GCC	Alanine	Alanine	synonymous
490251	T	C		GSS	3	TTT	TTC	Phenylalanine	Phenylalanine	synonymous
490584	T	C		GSS						non-coding
490585	G	A		GSS						non-coding
491510	G	A		GSS	3	GTG	GTA	Valine	Valine	synonymous
491654	C	A	Td	SNP						non-coding
492151	G	C		GSS	1	GTC	CTC	Valine	Leucine	nonsynonymous
493245	C	T		GSS	3	GAC	GAT	Asparatic_acid	Asparatic_acid	synonymous
493655	A	G	Ld	SNP						non-coding
493713	G	T		GSS						non-coding
493809	A	G	Ld	SNP						non-coding
494478	C	T		GSS						non-coding
494647	T	A		GSS						non-coding
494651	G	C		GSS						non-coding
495654	G	C		GSS	3	GCG	GCC	Alanine	Alanine	synonymous
495888	C	G		GSS	3	GCC	GCG	Alanine	Alanine	synonymous
496385	C	T	Ld	SNP	3	TGC	TGT	Cysteine	Cysteine	synonymous
497579	C	T		GSS	3	GAC	GAT	Asparatic_acid	Asparatic_acid	synonymous
497582	A	G		GSS	3	CTA	CTG	Leucine	Leucine	synonymous
497695	G	C		GSS	2	GGG	GCG	Glycine	Alanine	nonsynonymous
497696	G	A		GSS	3	GGG	GGA	Glycine	Glycine	synonymous
497925	T	C		GSS	1	TTG	CTG	Leucine	Leucine	synonymous
498116	G	A	Ld	SNP	3	CAG	CAA	Glutamine	Glutamine	synonymous
498125	G	A		GSS	3	CGG	CGA	Arginine	Arginine	synonymous
498134	G	A	Ld	SNP	3	ACG	ACA	Threonine	Threonine	synonymous
498280	C	T		GSS						non-coding
498324	C	T		GSS						non-coding
498491	T	A		GSS						non-coding
498539	C	G	Td	SNP						non-coding
499642	T	C		GSS	1	TTG	CTG	Leucine	Leucine	synonymous
499707	A	C		GSS	3	ATA	ATC	Isoleucine	Isoleucine	synonymous
499716	C	T	Td	SNP	3	ATC	ATT	Isoleucine	Isoleucine	synonymous
499995	C	T		GSS	3	ACC	ACT	Threonine	Threonine	synonymous
500004	T	G		GSS	3	TCT	TCG	Serine	Serine	synonymous
500025	C	T		GSS	3	TTC	TTT	Phenylalanine	Phenylalanine	synonymous
500109	A	T		GSS	3	CCA	CCT	Proline	Proline	synonymous
500148	A	T		GSS	3	TCA	TCT	Serine	Serine	synonymous
500203	A	C		GSS	1	AAC	CAC	Asparagine	Histidine	nonsynonymous
500241	C	T		GSS	3	ATC	ATT	Isoleucine	Isoleucine	synonymous
500252	C	A		GSS	2	CCA	CAA	Proline	Glutamine	nonsynonymous
500253	A	T		GSS	3	CCA	CCT	Proline	Proline	synonymous
500259	A	G		GSS	3	AAA	AAG	Lysine	Lysine	synonymous
500262	T	A		GSS	3	TCT	TCA	Serine	Serine	synonymous
500378	C	T		GSS						non-coding
500398	G	A		GSS						non-coding
500711	G	C		GSS	1	GGC	CGC	Glycine	Arginine	nonsynonymous
500731	C	G	Ld	SNP	3	ACC	ACG	Threonine	Threonine	synonymous
501624	G	A		GSS						non-coding
503864	A	C	Ld	SNP						non-coding
503910	C	T		GSS						non-coding
507770	G	A	Ld	SNP	1	GAG	AAG	Glutamic_acid	Lysine	nonsynonymous
507802	T	C	Ld	SNP	3	CAT	CAC	Histidine	Histidine	synonymous
507840	C	A		GSS	2	ACT	AAT	Threonine	Asparagine	nonsynonymous
507921	G	T	Td	SNP	2	AGA	ATA	Arginine	Isoleucine	nonsynonymous
507960	T	G	Ld	SNP	2	ATG	AGG	Methionine	Arginine	nonsynonymous
507964	C	G		GSS	3	CAC	CAG	Histidine	Glutamine	nonsynonymous
507978	A	C		GSS	2	GAG	GCG	Glutamic_acid	Alanine	nonsynonymous
507984	C	A		GSS	2	TCC	TAC	Serine	Tyrosine	nonsynonymous
508075	T	C		GSS	3	CCT	CCC	Proline	Proline	synonymous
508090	C	T		GSS	3	GGC	GGT	Glycine	Glycine	synonymous
508117	A	G		GSS	3	GGA	GGG	Glycine	Glycine	synonymous
508136	A	G		GSS	1	ATA	GTA	Isoleucine	Valine	nonsynonymous
508225	T	A	Ld	SNP	3	GAT	GAA	Asparatic_acid	Glutamic_acid	nonsynonymous
508239	G	A		GSS	2	AGG	AAG	Arginine	Lysine	nonsynonymous
508304	T	C		GSS	1	TGG	CGG	Tryptophan	Arginine	nonsynonymous
508402	A	G		GSS						non-coding
509609	A	G		GSS	1	AGT	GGT	Serine	Glycine	nonsynonymous
509705	G	A		GSS	1	GTT	ATT	Valine	Isoleucine	nonsynonymous
509756	A	T		GSS	1	ATT	TTT	Isoleucine	Phenylalanine	nonsynonymous
509781	G	A	Ld	SNP	2	AGC	AAC	Serine	Asparagine	nonsynonymous
510034	G	A		GSS	3	GAG	GAA	Glutamic_acid	Glutamic_acid	synonymous
510067	A	G		GSS	3	GAA	GAG	Glutamic_acid	Glutamic_acid	synonymous
510253	T	C		GSS	3	ACT	ACC	Threonine	Threonine	synonymous
510277	G	A		GSS	3	CAG	CAA	Glutamine	Glutamine	synonymous
510298	G	A		GSS	3	GTG	GTA	Valine	Valine	synonymous
510323	A	T		GSS						non-coding
510347	G	T		GSS						non-coding
515515	A	G		GSS	3	GCA	GCG	Alanine	Alanine	synonymous
515674	T	G		GSS	3	ACT	ACG	Threonine	Threonine	synonymous
515725	C	T		GSS	3	CGC	CGT	Arginine	Arginine	synonymous
515946	C	T		GSS						non-coding
515965	C	G		GSS						non-coding
516274	C	T		GSS	3	TCC	TCT	Serine	Serine	synonymous
516277	C	T		GSS	3	GGC	GGT	Glycine	Glycine	synonymous
516298	C	T	Ld	SNP	3	AGC	AGT	Serine	Serine	synonymous
516304	C	G		GSS	3	CTC	CTG	Leucine	Leucine	synonymous
516378	G	A		GSS	2	TGA	TAA	Opal(Stop)	Ochre(Stop)	ANOTHER_STOP_CODON
516390	A	T		GSS						non-coding
519099	G	A		GSS	3	ACG	ACA	Threonine	Threonine	synonymous
519240	C	T		GSS	3	TTC	TTT	Phenylalanine	Phenylalanine	synonymous
519249	C	T		GSS	3	TAC	TAT	Tyrosine	Tyrosine	synonymous
519288	T	C		GSS	3	TTT	TTC	Phenylalanine	Phenylalanine	synonymous
519312	C	T		GSS	3	GAC	GAT	Asparatic_acid	Asparatic_acid	synonymous
519339	G	A		GSS	3	GCG	GCA	Alanine	Alanine	synonymous
519417	C	T		GSS	3	CTC	CTT	Leucine	Leucine	synonymous
519527	G	A		GSS	2	AGA	AAA	Arginine	Lysine	nonsynonymous
519636	C	T		GSS	3	AGC	AGT	Serine	Serine	synonymous
519746	T	C		GSS	2	ATA	ACA	Isoleucine	Threonine	nonsynonymous
519891	G	A		GSS	3	CAG	CAA	Glutamine	Glutamine	synonymous
520264	T	C		GSS						non-coding
520291	A	G		GSS						non-coding
520316	T	C		GSS						non-coding
521768	A	C		GSS	3	CTA	CTC	Leucine	Leucine	synonymous
521855	C	G		GSS	3	ACC	ACG	Threonine	Threonine	synonymous
521897	G	C		GSS	3	CTG	CTC	Leucine	Leucine	synonymous
521926	T	C	Ld	SNP	2	CTA	CCA	Leucine	Proline	nonsynonymous
521939	A	G		GSS	3	CCA	CCG	Proline	Proline	synonymous
522047	T	C		GSS	3	TGT	TGC	Cysteine	Cysteine	synonymous
522168	G	C		GSS	1	GCG	CCG	Alanine	Proline	nonsynonymous
522185	T	C		GSS	3	CTT	CTC	Leucine	Leucine	synonymous
522212	T	C		GSS	3	CTT	CTC	Leucine	Leucine	synonymous
522263	G	T		GSS	3	ACG	ACT	Threonine	Threonine	synonymous
523723	C	T	Ld	SNP	3	GGC	GGT	Glycine	Glycine	synonymous
524110	C	T		GSS	3	ATC	ATT	Isoleucine	Isoleucine	synonymous
524142	T	C	Ld	SNP	2	ATG	ACG	Methionine	Threonine	nonsynonymous
524176	G	C		GSS	3	GTG	GTC	Valine	Valine	synonymous
524235	G	A		GSS	2	CGC	CAC	Arginine	Histidine	nonsynonymous
524333	G	A		GSS						non-coding
526196	C	T		GSS	3	AGC	AGT	Serine	Serine	synonymous
526310	A	G		GSS	3	ACA	ACG	Threonine	Threonine	synonymous
526647	T	C	Ld	SNP	1	TAT	CAT	Tyrosine	Histidine	nonsynonymous
526651	G	A	Ld	SNP	2	CGT	CAT	Arginine	Histidine	nonsynonymous
526736	A	G		GSS	3	GAA	GAG	Glutamic_acid	Glutamic_acid	synonymous
526768	C	T		GSS	2	GCT	GTT	Alanine	Valine	nonsynonymous
526815	C	A	Td	SNP	1	CAT	AAT	Histidine	Asparagine	nonsynonymous
527015	A	G		GSS	3	CCA	CCG	Proline	Proline	synonymous
527165	C	A		GSS						non-coding
527911	C	A		GSS	1	CGT	AGT	Arginine	Serine	nonsynonymous
528042	A	G		GSS						non-coding
528057	G	A	Ld	SNP						non-coding
528060	C	A		GSS						non-coding
528153	G	A	Ld	SNP						non-coding
528189	G	A		GSS						non-coding
528260	G	A		GSS						non-coding
528261	C	T		GSS						non-coding
528419	G	A		GSS						non-coding
528530	C	T		GSS						non-coding
528710	G	A		GSS						non-coding
528777	T	A		GSS						non-coding
528897	A	G		GSS						non-coding
528991	T	C		GSS						non-coding
529078	A	G		GSS						non-coding
529480	C	T		GSS	3	GTC	GTT	Valine	Valine	synonymous
531292	C	T		GSS	3	TCC	TCT	Serine	Serine	synonymous
531475	T	C		GSS	3	GCT	GCC	Alanine	Alanine	synonymous
531620	T	C		GSS	1	TTG	CTG	Leucine	Leucine	synonymous
531700	A	G		GSS	3	GCA	GCG	Alanine	Alanine	synonymous
531829	C	G		GSS	3	ACC	ACG	Threonine	Threonine	synonymous
531863	C	A		GSS	1	CTG	ATG	Leucine	Methionine	nonsynonymous
531871	G	A		GSS	3	CCG	CCA	Proline	Proline	synonymous
531913	G	A		GSS	3	CGG	CGA	Arginine	Arginine	synonymous
532470	G	C		GSS	3	CTG	CTC	Leucine	Leucine	synonymous
532856	A	G		GSS						non-coding
533470	T	C		GSS	3	AAT	AAC	Asparagine	Asparagine	synonymous
533959	T	C		GSS	3	TCT	TCC	Serine	Serine	synonymous
534100	G	A		GSS	3	AAG	AAA	Lysine	Lysine	synonymous
536427	C	T		GSS	3	GCC	GCT	Alanine	Alanine	synonymous
536463	T	C		GSS	3	TAT	TAC	Tyrosine	Tyrosine	synonymous
536745	A	C		GSS	3	GGA	GGC	Glycine	Glycine	synonymous
536777	T	C		GSS						non-coding
536912	A	C	Ld	SNP						non-coding
536932	A	G	Td	SNP						non-coding
536976	G	C		GSS						non-coding
537093	A	G	Td	SNP						non-coding
538476	C	T	Ld	SNP	3	TTC	TTT	Phenylalanine	Phenylalanine	synonymous
538499	G	A		GSS	2	AGG	AAG	Arginine	Lysine	nonsynonymous
538508	A	G		GSS	2	CAA	CGA	Glutamine	Arginine	nonsynonymous
538570	T	G	Td	SNP	1	TTT	GTT	Phenylalanine	Valine	nonsynonymous
538652	A	G	Ld	SNP	2	AAC	AGC	Asparagine	Serine	nonsynonymous
538692	G	A		GSS	3	GGG	GGA	Glycine	Glycine	synonymous
538857	G	C	Ld	SNP	3	TTG	TTC	Leucine	Phenylalanine	nonsynonymous
538866	G	C	Ld	SNP	3	CGG	CGC	Arginine	Arginine	synonymous
541935	G	T		GSS						non-coding
543018	G	A		GSS	2	CGT	CAT	Arginine	Histidine	nonsynonymous
543027	G	A		GSS	2	GGC	GAC	Glycine	Asparatic_acid	nonsynonymous
543791	T	C		GSS	1	TTG	CTG	Leucine	Leucine	synonymous
543922	G	A	Ld	SNP	3	CGG	CGA	Arginine	Arginine	synonymous
544037	T	C	Td	SNP						non-coding
545593	T	C		GSS						non-coding
545669	C	T	Ld	SNP						non-coding
545877	G	A	Ld	SNP						non-coding
545926	A	C		GSS						non-coding
546239	C	G		GSS	3	ACC	ACG	Threonine	Threonine	synonymous
546338	G	T		GSS	3	GCG	GCT	Alanine	Alanine	synonymous
546339	C	T		GSS	1	CCC	TCC	Proline	Serine	nonsynonymous
546521	T	A		GSS	3	CGT	CGA	Arginine	Arginine	synonymous
546788	G	A		GSS	3	TTG	TTA	Leucine	Leucine	synonymous
546881	T	C		GSS	3	ACT	ACC	Threonine	Threonine	synonymous
546964	C	T		GSS	2	GCG	GTG	Alanine	Valine	nonsynonymous
547033	T	C		GSS						non-coding
547047	C	T		GSS						non-coding
547063	A	G		GSS						non-coding
547301	G	A		GSS						non-coding
547482	G	A		GSS	2	AGG	AAG	Arginine	Lysine	nonsynonymous
547514	C	T		GSS	1	CTA	TTA	Leucine	Leucine	synonymous
547519	T	C		GSS	3	ACT	ACC	Threonine	Threonine	synonymous
547775	A	C		GSS	1	AGG	CGG	Arginine	Arginine	synonymous
547778	G	A		GSS	1	GAC	AAC	Asparatic_acid	Asparagine	nonsynonymous
547874	T	A	Td	SNP						non-coding
548512	C	T		GSS	3	GCC	GCT	Alanine	Alanine	synonymous
548578	C	G		GSS	3	TCC	TCG	Serine	Serine	synonymous
548593	T	C		GSS	3	AAT	AAC	Asparagine	Asparagine	synonymous
548623	C	A		GSS	3	TCC	TCA	Serine	Serine	synonymous
548671	C	T		GSS	3	GTC	GTT	Valine	Valine	synonymous
548879	C	T		GSS	1	CTG	TTG	Leucine	Leucine	synonymous
550059	C	A		GSS	3	AGC	AGA	Serine	Arginine	nonsynonymous
550149	G	A	Ld	SNP	3	GTG	GTA	Valine	Valine	synonymous
551009	C	A		GSS	3	ACC	ACA	Threonine	Threonine	synonymous
551019	G	C		GSS	1	GTA	CTA	Valine	Leucine	nonsynonymous
551261	T	C		GSS	3	TTT	TTC	Phenylalanine	Phenylalanine	synonymous
551265	G	A		GSS	1	GTC	ATC	Valine	Isoleucine	nonsynonymous
551285	G	A		GSS	3	GCG	GCA	Alanine	Alanine	synonymous
551357	C	T	Ld	SNP	3	GTC	GTT	Valine	Valine	synonymous
551361	A	G	Ld	SNP	1	AGC	GGC	Serine	Glycine	nonsynonymous
551425	C	T		GSS	2	TCG	TTG	Serine	Leucine	nonsynonymous
552005	C	T		GSS	3	GAC	GAT	Asparatic_acid	Asparatic_acid	synonymous
552208	A	G		GSS	2	GAG	GGG	Glutamic_acid	Glycine	nonsynonymous
552258	C	G		GSS						non-coding
553253	C	T	Ld	SNP	3	CCC	CCT	Proline	Proline	synonymous
553354	C	T	Ld	SNP	2	TCC	TTC	Serine	Phenylalanine	nonsynonymous
553419	T	G		GSS	1	TGC	GGC	Cysteine	Glycine	nonsynonymous
553463	T	C	Td	SNP	3	GGT	GGC	Glycine	Glycine	synonymous
553516	A	G		GSS	2	AAC	AGC	Asparagine	Serine	nonsynonymous
553518	C	G		GSS	1	CTG	GTG	Leucine	Valine	nonsynonymous
553589	C	A	Ld	SNP	3	TTC	TTA	Phenylalanine	Leucine	nonsynonymous
554160	G	A		GSS						non-coding
554213	C	T	Td	SNP	3	TTC	TTT	Phenylalanine	Phenylalanine	synonymous
554756	T	C	Ld	SNP						non-coding
558310	C	T		GSS	3	CAC	CAT	Histidine	Histidine	synonymous
558379	A	C	Ld	SNP	3	GGA	GGC	Glycine	Glycine	synonymous
558538	G	C	Ld	SNP	3	ACG	ACC	Threonine	Threonine	synonymous
558814	T	C		GSS	3	CTT	CTC	Leucine	Leucine	synonymous
558976	A	G		GSS	3	CAA	CAG	Glutamine	Glutamine	synonymous
559011	T	C	Ld	SNP						non-coding
559050	G	T	Ld	SNP						non-coding
559074	A	G	Ld	SNP						non-coding
559146	T	C		GSS						non-coding
559156	C	A	Ld	SNP						non-coding
559161	T	C	Td	SNP						non-coding
559678	G	A		GSS	1	GTC	ATC	Valine	Isoleucine	nonsynonymous
564969	T	G		GSS	3	CCT	CCG	Proline	Proline	synonymous
565243	C	G		GSS	1	CCG	GCG	Proline	Alanine	nonsynonymous
565272	C	T		GSS	3	CAC	CAT	Histidine	Histidine	synonymous
565392	A	C		GSS	3	GTA	GTC	Valine	Valine	synonymous
565455	T	C		GSS	3	GCT	GCC	Alanine	Alanine	synonymous
565482	T	G	Td	SNP	3	GCT	GCG	Alanine	Alanine	synonymous
565871	T	C		GSS						non-coding
566386	G	A	Ld	SNP	1	GTC	ATC	Valine	Isoleucine	nonsynonymous
566388	C	G		GSS	3	GTC	GTG	Valine	Valine	synonymous
566440	G	T		GSS	1	GCA	TCA	Alanine	Serine	nonsynonymous
567411	G	C		GSS	2	AGG	ACG	Arginine	Threonine	nonsynonymous
568165	T	C	Td	SNP						non-coding
569183	T	A	Ld	SNP	2	CTC	CAC	Leucine	Histidine	nonsynonymous
569380	G	A	Td	SNP	1	GTA	ATA	Valine	Isoleucine	nonsynonymous
570132	C	T		GSS	3	CTC	CTT	Leucine	Leucine	synonymous
570303	C	T	Td	SNP	3	GCC	GCT	Alanine	Alanine	synonymous
570366	C	T		GSS	3	CAC	CAT	Histidine	Histidine	synonymous
570405	T	C		GSS	3	AAT	AAC	Asparagine	Asparagine	synonymous
570543	G	A		GSS						non-coding
570605	T	A		GSS						non-coding
570627	C	T	Ld	SNP						non-coding
573444	C	T		GSS	2	ACC	ATC	Threonine	Isoleucine	nonsynonymous
573526	C	T	Td	SNP	3	TCC	TCT	Serine	Serine	synonymous
573571	T	C		GSS	3	AGT	AGC	Serine	Serine	synonymous
573616	T	C		GSS	3	GAT	GAC	Asparatic_acid	Asparatic_acid	synonymous
573791	A	G		GSS						non-coding
573792	A	G		GSS						non-coding
573828	C	T	Td	SNP						non-coding
575172	G	A	Ld	SNP	3	AGG	AGA	Arginine	Arginine	synonymous
575255	A	G	Ld	SNP	2	AAG	AGG	Lysine	Arginine	nonsynonymous
575262	C	T	Td	SNP	3	GCC	GCT	Alanine	Alanine	synonymous
575283	G	A	Ld	SNP	3	TTG	TTA	Leucine	Leucine	synonymous
575313	G	A		GSS	3	GTG	GTA	Valine	Valine	synonymous
575368	G	A	Td	SNP	1	GAG	AAG	Glutamic_acid	Lysine	nonsynonymous
575554	T	G	Ld	SNP	1	TCC	GCC	Serine	Alanine	nonsynonymous
575557	A	G	Ld	SNP	1	AAG	GAG	Lysine	Glutamic_acid	nonsynonymous
575622	C	T	Ld	SNP	3	AGC	AGT	Serine	Serine	synonymous
575791	G	A		GSS	1	GTG	ATG	Valine	Methionine	nonsynonymous
575889	C	T	Ld	SNP	3	CCC	CCT	Proline	Proline	synonymous
575931	G	A	Ld	SNP	3	GCG	GCA	Alanine	Alanine	synonymous
575996	T	C	Ld	SNP						non-coding
576214	T	C		GSS						non-coding
576473	T	C		GSS	2	ATC	ACC	Isoleucine	Threonine	nonsynonymous
576504	C	G	Ld	SNP	3	GAC	GAG	Asparatic_acid	Glutamic_acid	nonsynonymous
576527	C	A	Td	SNP	2	GCT	GAT	Alanine	Asparatic_acid	nonsynonymous
577700	C	G		GSS	3	CGC	CGG	Arginine	Arginine	synonymous
577802	T	A		GSS	3	ACT	ACA	Threonine	Threonine	synonymous
578015	T	C		GSS	3	TCT	TCC	Serine	Serine	synonymous
580383	C	A		GSS						non-coding
580575	G	A		GSS						non-coding
581597	G	T		GSS	3	CCG	CCT	Proline	Proline	synonymous
581641	A	G		GSS	2	CAG	CGG	Glutamine	Arginine	nonsynonymous
581647	A	T		GSS	2	TAT	TTT	Tyrosine	Phenylalanine	nonsynonymous
581705	T	G		GSS	3	GTT	GTG	Valine	Valine	synonymous
581862	C	T		GSS	1	CGC	TGC	Arginine	Cysteine	nonsynonymous
581942	C	T	Td	SNP	3	CAC	CAT	Histidine	Histidine	synonymous
581979	T	G		GSS	1	TCA	GCA	Serine	Alanine	nonsynonymous
581989	A	C		GSS	2	AAA	ACA	Lysine	Threonine	nonsynonymous
582292	G	A	Td	SNP	2	GGC	GAC	Glycine	Asparatic_acid	nonsynonymous
582318	A	G	Ld	SNP	1	AAA	GAA	Lysine	Glutamic_acid	nonsynonymous
583148	G	C		GSS	2	TGT	TCT	Cysteine	Serine	nonsynonymous
583255	A	C		GSS	1	ACC	CCC	Threonine	Proline	nonsynonymous
583270	G	A		GSS	1	GCC	ACC	Alanine	Threonine	nonsynonymous
583372	C	G		GSS	1	CTG	GTG	Leucine	Valine	nonsynonymous
583416	C	T		GSS	3	TCC	TCT	Serine	Serine	synonymous
583424	T	C		GSS	2	ATC	ACC	Isoleucine	Threonine	nonsynonymous
583584	G	T		GSS	3	CTG	CTT	Leucine	Leucine	synonymous
583593	G	A		GSS	3	AAG	AAA	Lysine	Lysine	synonymous
583633	C	G	Td	SNP	1	CCG	GCG	Proline	Alanine	nonsynonymous
583670	C	A		GSS	2	CCT	CAT	Proline	Histidine	nonsynonymous
583743	A	G		GSS	3	CCA	CCG	Proline	Proline	synonymous
584289	T	G		GSS	2	GTG	GGG	Valine	Glycine	nonsynonymous
584356	C	T	Ld	SNP	3	GCC	GCT	Alanine	Alanine	synonymous
584361	C	T		GSS	2	GCT	GTT	Alanine	Valine	nonsynonymous
584504	C	T		GSS	1	CCC	TCC	Proline	Serine	nonsynonymous
584518	C	T		GSS	3	GAC	GAT	Asparatic_acid	Asparatic_acid	synonymous
584614	T	G	Td	SNP	3	GTT	GTG	Valine	Valine	synonymous
584661	C	T	Ld	SNP	2	TCC	TTC	Serine	Phenylalanine	nonsynonymous
584809	G	A	Td	SNP	3	GAG	GAA	Glutamic_acid	Glutamic_acid	synonymous
584826	A	T	Td	SNP	2	GAG	GTG	Glutamic_acid	Valine	nonsynonymous
584830	C	A	Ld	SNP	3	ACC	ACA	Threonine	Threonine	synonymous
584844	C	A	Ld	SNP	2	ACA	AAA	Threonine	Lysine	nonsynonymous
584849	G	A	Ld	SNP	1	GAT	AAT	Asparatic_acid	Asparagine	nonsynonymous
584859	C	A		GSS	2	ACT	AAT	Threonine	Asparagine	nonsynonymous
584905	T	C	Td	SNP	3	GCT	GCC	Alanine	Alanine	synonymous
584918	G	A	Td	SNP	1	GCG	ACG	Alanine	Threonine	nonsynonymous
585041	C	G		GSS						non-coding
585045	G	T		GSS						non-coding
585052	C	G	Ld	SNP						non-coding
585083	C	A		GSS						non-coding
585098	T	A	Td	SNP						non-coding
585101	A	T		GSS						non-coding
585109	C	T	Ld	SNP						non-coding
585133	T	C		GSS						non-coding
585299	G	A	Td	SNP						non-coding
585301	G	C	Td	SNP						non-coding
586499	A	G		GSS	2	AAC	AGC	Asparagine	Serine	nonsynonymous
586545	C	T		GSS	3	TCC	TCT	Serine	Serine	synonymous
586812	A	G		GSS	3	AGA	AGG	Arginine	Arginine	synonymous
[truncated: 16,886 more rows]
