# Supplementary material for: Targeted analysis of nucleotide and copy number variation by exon capture in allotetraploid wheat genome
Source: Genome Biol. 2011 Sep 14;12(9):R88. doi: 10.1186/gb-2011-12-9-r88 (PMC3308051; doi:10.1186/gb-2011-12-9-r88)
Supplement: Additional file 7 — List of discovered insertions and deletions. Excel file containing indels identified in the Ld and Td genomes. [file gb-2011-12-9-r88-S7.XLS]

## Sheet: indel_position_Ref_seq1_15Qtag_
	Position on reference sequence	Reference allele	Variant allele	Depth of reference allele coverage	Depth of variant allele coverage	Wheat line with indel
	227703	*	+A	15	2	Ld
	234868	*	+T	18	2	Ld
	235521	*	-C	17	5	Ld
	254973	*	-A	26	2	Ld
	300165	+A	*	2	21	Ld
	349657	+C	*	4	10	Ld
	431284	*	+A	30	2	Ld
	431285	+C	*	6	34	Ld
	431287	*	+T	41	2	Ld
	529610	*	+A	7	2	Ld
	533872	*	+C	13	2	Ld
	666046	-A	*	3	10	Ld
	682368	*	+T	9	2	Ld
	725326	-T	*	2	10	Ld
	754364	*	-C	12	2	Ld
	812480	-C	*	2	6	Ld
	856965	*	-A	21	2	Ld
	882552	*	+T	9	2	Ld
	942907	-A	*	5	7	Ld
	1006746	+C	*	4	13	Ld
	1033016	*	+T	15	2	Ld
	1125688	*	-C	12	2	Ld
	1149009	+GT	*	2	8	Ld
	1208172	*	-A	4	2	Ld
	1242729	*	+C	9	2	Ld
	1315812	*	+C	48	2	Ld
	1332744	*	+T	32	2	Ld
	1413710	*	-A	12	2	Ld
	1422507	*	-T	33	2	Ld
	1430295	*	-CC	26	2	Ld
	1621650	+G	*	5	45	Ld
	1635195	+A	*	2	5	Ld
	1759057	*	-C	11	2	Ld
	1819826	*	-C	44	9	Ld
	1945918	*	-G	30	2	Ld
	1962165	*	-C	20	2	Ld
	1963244	*	+C	10	2	Ld
	1986299	*	-T	48	2	Ld
	1986477	*	+C	6	2	Ld
	1986542	+C	*	2	16	Ld
	2043098	*	+G	20	2	Ld
	2102266	*	+G	16	2	Ld
	2118669	-G	*	3	10	Ld
	2232341	*	+A	10	2	Ld
	2237840	*	-A	20	2	Ld
	2253262	*	+G	4	2	Ld
	2310244	*	-T	14	2	Ld
	2333299	-C	*	2	5	Ld
	2344922	+C	*	2	18	Ld
	2418595	*	-G	17	2	Ld
	2521129	*	-C	17	2	Ld
	2561530	*	+T	21	2	Ld
	2573406	+G	*	2	4	Ld
	2629651	*	-CT	8	2	Ld
	2666936	*	+G	3	2	Ld
	2702549	-T	*	2	7	Ld
	2769488	+G	*	2	3	Ld
	2979706	-T	*	2	5	Ld
	3037934	+C	*	3	11	Ld
	3058198	*	+G	8	2	Ld
	3108768	*	-TA	11	2	Ld
	3188486	*	+T	9	2	Ld
	3223978	*	+A	22	3	Ld
	3275749	-T	*	2	6	Ld
	3287982	*	+A	39	2	Ld
	3360458	*	+G	10	3	Ld
	3469253	*	-G	49	2	Ld
	3492738	+T	*	2	3	Ld
	3506955	-T	*	3	5	Ld
	78011	*	-C	16	3	Td
	205125	*	-C	17	2	Td
	232393	-G	*	3	8	Td
	245375	*	-T	25	4	Td
	269128	*	+GG	23	2	Td
	269131	*	-A	18	2	Td
	270158	*	-A	8	2	Td
	349657	*	+C	13	4	Td
	431285	+C	*	3	27	Td
	498501	*	-G	17	2	Td
	543133	+A	*	2	4	Td
	671199	*	+C	30	2	Td
	760484	*	+C	24	2	Td
	812480	-C	*	3	11	Td
	832137	*	+C	30	2	Td
	868430	-T	*	2	5	Td
	922965	*	+GCT	29	2	Td
	937834	+A	*	3	3	Td
	942907	-A	*	4	11	Td
	965284	*	+C	23	2	Td
	991591	*	-C	59	4	Td
	1006746	*	+C	9	2	Td
	1027926	*	+G	13	2	Td
	1080574	*	-AG	36	3	Td
	1125688	*	-C	12	3	Td
	1182127	-C	*	3	5	Td
	1188195	-G	*	3	15	Td
	1191358	*	+A	7	2	Td
	1248032	*	+C	10	2	Td
	1261656	+T	*	3	4	Td
	1571627	*	-A	7	2	Td
	1621650	*	+G	49	4	Td
	1873150	*	+G	11	3	Td
	1874190	-TG	*	2	3	Td
	1932918	+C	*	2	5	Td
	1958052	*	+C	11	2	Td
	2079171	*	+G	22	2	Td
	2102817	*	-A	6	2	Td
	2135418	-T	*	2	6	Td
	2156855	*	-C	14	2	Td
	2315943	*	+G	10	2	Td
	2333299	-C	*	3	2	Td
	2344922	+C	*	2	9	Td
	2384284	*	-A	7	2	Td
	2389594	*	-A	18	2	Td
	2448456	+T	*	3	7	Td
	2625365	*	-GC	48	2	Td
	2625367	*	+G	43	3	Td
	2625540	*	+T	22	2	Td
	2629651	*	-CT	11	2	Td
	2648393	*	-C	20	2	Td
	2702549	-T	*	2	11	Td
	2887908	+C	*	2	4	Td
	2929620	*	+G	7	2	Td
	3008883	+C	*	2	9	Td
	3037934	+C	*	4	7	Td
	3135248	*	+T	17	2	Td
	3160786	*	-T	58	4	Td
	3360458	+G	*	3	10	Td
	3444917	*	-T	21	2	Td
