# Supplementary material for: Targeted analysis of nucleotide and copy number variation by exon capture in allotetraploid wheat genome
Source: Genome Biol. 2011 Sep 14;12(9):R88. doi: 10.1186/gb-2011-12-9-r88 (PMC3308051; doi:10.1186/gb-2011-12-9-r88)
Supplement: Additional file 8 — Validation of SNPs and GSSs by Sanger re-sequencing. Excel file containing a comparison of GSS and SNP sites between the sequence capture and Sanger sequencing datasets. [file gb-2011-12-9-r88-S8.XLS]

## Sheet: Sheet1
cDNA target	GSS (Sanger)	SNP (Sanger)	GSS (Capture)	SNP (Capture)
ctg1012	3	1	0	0
ctg1015	11	1	1	2
ctg103	4	1	3	1
ctg1035	18	4	1	2
ctg1039	4	1	3	1
ctg105	4	1	2	1
ctg1050	2	1	1	1
ctg1069	10	0	3	0
ctg1073	10	0	1	1
ctg1111	6	1	0	2
ctg1121	5	1	0	1
ctg1129	9	0	6	1
ctg1132	7	0	6	1
ctg1140	6	0	0	1
ctg1157	14	6	2	3
ctg1167	21	1	3	1
ctg1188	6	2	4	2
ctg119	13	1	5	1
ctg1220	1	0	0	1
ctg1248	4	3	3	3
ctg1257	10	4	2	1
ctg1270	10	0	4	1
ctg1288	2	2	2	2
ctg13	3	0	1	1
ctg1300	3	1	1	1
ctg1306	3	0	2	1
ctg1333	1	2	1	1
ctg1334	4	0	2	0
ctg1431	4	0	4	0
ctg1447	5	0	0	0
ctg1448	9	0	6	0
ctg1456	8	13	2	2
ctg1465	11	0	3	0
ctg1506	4	5	2	3
ctg1533	7	0	5	0
ctg1547	12	0	1	0
ctg1571	4	1	2	1
ctg1592	6	1	5	1
ctg1736	11	0	4	0
ctg1740	8	4	4	2
Total	283	58	97	43
