# Supplementary material for: Targeted analysis of nucleotide and copy number variation by exon capture in allotetraploid wheat genome
Source: Genome Biol. 2011 Sep 14;12(9):R88. doi: 10.1186/gb-2011-12-9-r88 (PMC3308051; doi:10.1186/gb-2011-12-9-r88)
Supplement: Additional file 10 — Annotation of CNV genes. Excel file listing CNV targets based on the CNV-seq analysis. [file gb-2011-12-9-r88-S10.XLS]

## Sheet: CNV_seq_results_500
FlcDNA	Log2 coverage ratio (Ld/Td)	CNV p-value	FlcDNA annotation	GO terms
RFL_Contig1047	-1.67552	5.73e-229	o-methyltransferase zrp4	F:transferase activity
RFL_Contig1094	-2.2405	2.93e-261	dioscorin class a precursor	C:cytoplasm; F:binding
RFL_Contig1116	-1.55841	1.14e-174	aspartate carbamoyltransferase	P:biosynthetic process; P:nucleobase, nucleoside, nucleotide and nucleic acid metabolic process; P:cellular amino acid and derivative metabolic process; F:transferase activity; F:protein binding; C:plastid; F:binding; P:response to extracellular stimulus;
RFL_Contig1166	-1.28292	4.65e-187	protein phosphatase 2c pph1 pp2c pph1	P:protein modification process; P:photosynthesis; P:generation of precursor metabolites and energy; C:mitochondrion; C:nucleolus; F:binding; C:cell; C:thylakoid; F:hydrolase activity; C:plastid
RFL_Contig1186	-1.19257	2.68e-239	initiation factor 2 subunit family expressed	C:cytoplasm; P:translation; F:nucleotide binding; F:translation factor activity, nucleic acid binding
RFL_Contig1190	-1.57867	1.46e-177	---NA---
RFL_Contig1197	-1.92264	0	permease i	C:membrane
RFL_Contig1201	-1.05359	2.27e-80	beta-ketoacyl-acp synthase ii	F:transferase activity; P:biosynthetic process; P:cellular process; P:lipid metabolic process
RFL_Contig1211	-1.48252	2.27e-228	mutator-like transposase	C:cytoplasm; F:binding
RFL_Contig1281	-1.04352	4.11e-137	protein	C:plastid
RFL_Contig1346	-1.38833	3.97e-268	hypothetical protein SORBIDRAFT_03g039405 [Sorghum bicolor]	C:plastid
RFL_Contig1384	-1.91439	7.49e-223	hypothetical protein OsJ_25417 [Oryza sativa Japonica Group]
RFL_Contig1451	-1.28102	9.35e-266	sirohydrochlorin ferrochelatase	F:binding; F:catalytic activity; P:biosynthetic process; P:cellular process; P:response to stress; C:plastid
RFL_Contig1584	-1.00278	7.2e-147	mybr domain class transcription factor	C:nucleus; F:DNA binding; F:binding; C:plastid
RFL_Contig1596	-1.07369	5.92e-103	histone deacetylase	P:regulation of gene expression, epigenetic; P:cellular process; P:cellular component organization; P:protein modification process; F:protein binding; C:nucleus; F:hydrolase activity
RFL_Contig1761	-3.00949	0	negative regulator of systemic acquired resistance	P:response to stress; P:response to biotic stimulus; P:DNA metabolic process; P:cellular component organization; P:protein modification process; C:nucleus; F:transcription regulator activity
RFL_Contig1775	-1.03516	2.15e-135	ribosome-inactivating protein	C:cytoplasm; P:response to stress; P:response to biotic stimulus; P:translation; P:biological_process; F:hydrolase activity
RFL_Contig1783	-1.43024	2.96e-125	atp binding	P:biosynthetic process; P:cellular process; F:DNA binding; F:hydrolase activity; F:nucleotide binding; P:response to stress; P:DNA metabolic process
RFL_Contig1927	-1.27215	5.24e-237	protein transporter	P:transport; C:membrane; F:transporter activity; C:plasma membrane
RFL_Contig1945	-1.17379	4.91e-141	Os03g0176800 [Oryza sativa Japonica Group]
RFL_Contig1954	-1.91325	1.04e-222	protein	C:cytoplasm; C:membrane
RFL_Contig1980	-1.12408	3.93e-132	heat shock 70 kda protein	P:auxin biosynthetic process; P:response to stress; F:2-alkenal reductase activity; C:mitochondrion; F:nucleotide binding; F:ATP binding; P:oxidation reduction; F:oxidoreductase activity; P:protein folding; F:unfolded protein binding
RFL_Contig1999	-1.35756	5.57e-174	protein	C:cytoplasm; P:translation; F:translation factor activity, nucleic acid binding
RFL_Contig2043	-2.01527	0	3-hydroxyisobutyryl-coenzyme a expressed	F:hydrolase activity; P:biosynthetic process; P:cellular process; P:lipid metabolic process; P:secondary metabolic process; P:response to stress; P:response to abiotic stimulus; P:response to endogenous stimulus; P:catabolic process; P:cellular amino acid
RFL_Contig2054	-1.03821	7.13e-117	---NA---
RFL_Contig2092	-1.02407	2.2e-114	diacylglycerol kinase expressed	P:response to external stimulus; P:response to stress; P:response to abiotic stimulus; P:metabolic process; P:signal transduction; P:multicellular organismal development; F:kinase activity
RFL_Contig2114	-1.56344	4.72e-210	nitrate	P:biological_process; P:transport; C:plasma membrane; P:reproduction; P:post-embryonic development; P:embryonic development; P:response to extracellular stimulus; P:cell communication; F:transporter activity
RFL_Contig2139	-1.47409	1.19e-226	protein	F:transferase activity; F:binding; P:nucleobase, nucleoside, nucleotide and nucleic acid metabolic process; C:mitochondrion
RFL_Contig2232	-1.19938	1.72e-193	lysyl-trna synthetase	P:biosynthetic process; P:cellular process; F:nucleic acid binding; C:mitochondrion; F:catalytic activity; P:flower development; F:nucleotide binding; F:binding; P:nucleobase, nucleoside, nucleotide and nucleic acid metabolic process; P:translation; P:cel
RFL_Contig2255	-1.17332	8.61e-118	transposon pong sub- expressed	C:mitochondrion
RFL_Contig2322	-1.25635	7.32e-156	---NA---
RFL_Contig2415	-1.01527	7.77e-113	asc1-like protein 1	C:membrane; C:endoplasmic reticulum; P:biosynthetic process; P:lipid metabolic process
RFL_Contig2435	-1.55886	9.82e-175	amino acid adenylation domain protein	F:catalytic activity; F:binding; C:plastid
RFL_Contig2467	-1.69035	2e-231	dead box atp-dependent rna	F:binding; F:hydrolase activity; C:peroxisome; C:plastid
RFL_Contig2584	-1.15309	7.12e-160	diaminopimelate epimerase family protein	P:biosynthetic process; P:cellular amino acid and derivative metabolic process; F:catalytic activity; C:plastid
RFL_Contig2589	-1.40933	7.04e-304	---NA---
RFL_Contig2680	-1.18325	8.23e-96	gtp-binding protein yptm2	P:signal transduction; P:transcription; F:DNA binding; C:cytoplasm; F:hydrolase activity; P:transport; F:nucleotide binding; C:plasma membrane
RFL_Contig2704	-1.4224	1.3e-246	protein
RFL_Contig2716	-1.73141	3.67e-238	ran gtpase binding	F:binding
RFL_Contig2830	-1.26677	1.11e-183	atp binding protein	P:protein modification process; C:cell; F:kinase activity; F:nucleotide binding; C:mitochondrion
RFL_Contig2852	-1.16652	1.25e-185	protein binding	C:membrane; F:binding; F:protein binding; C:plastid
RFL_Contig2910	-1.29093	2.13e-215	protein
RFL_Contig298	-1.08317	7.76e-125	---NA---
RFL_Contig2997	-1.38706	1.07e-149	protein	F:translation factor activity, nucleic acid binding; C:plasma membrane
RFL_Contig3123	-1.51332	3.48e-168	oligosaccharyl transferase stt3	P:biosynthetic process; P:protein modification process; P:carbohydrate metabolic process; C:membrane; F:transferase activity; C:endoplasmic reticulum; P:response to stress; P:response to abiotic stimulus
RFL_Contig3195	-1.27566	2.5e-159	calcium-dependent protein kinase	P:biosynthetic process; P:cellular process; P:protein modification process; F:protein binding; F:binding; F:nucleotide binding; F:kinase activity
RFL_Contig3231	-1.23236	1.25e-126	hydroxymethylbutenyl 4-diphosphate synthase	P:signal transduction; P:response to stress; P:response to biotic stimulus; P:biosynthetic process; P:carbohydrate metabolic process; P:cellular process; P:lipid metabolic process; P:metabolic process; F:binding; P:secondary metabolic process; C:plastid;
RFL_Contig3295	-1.07309	7.26e-103	mitochondrial processing peptidase	C:nucleolus; C:mitochondrion; C:membrane; F:hydrolase activity; C:plasma membrane; C:cell wall; P:protein metabolic process; P:catabolic process; F:binding
RFL_Contig3497	-1.03983	6.43e-194	protein	P:nucleobase, nucleoside, nucleotide and nucleic acid metabolic process; P:translation; P:cellular amino acid and derivative metabolic process; F:catalytic activity; F:nucleotide binding; C:plastid
RFL_Contig3663	-1.46754	2e-193	beta chain	P:cellular process; F:nucleotide binding; P:cellular component organization; C:plastid; F:structural molecule activity; F:hydrolase activity; C:cytoskeleton
RFL_Contig3755	-1.05449	1.29e-178	lupus la	F:RNA binding; C:intracellular; C:nucleus; C:plastid; F:nucleotide binding; P:nucleobase, nucleoside, nucleotide and nucleic acid metabolic process
RFL_Contig3800	-1.30304	3.71e-110	transport protein	C:membrane; C:Golgi apparatus; F:protein binding; P:transport; P:cellular process; F:binding; F:transporter activity
RFL_Contig3834	-1.43575	1.06e-280	transcription factor jumonji domain-containing protein	F:molecular_function; P:biological_process; F:transcription factor activity; C:cellular_component
RFL_Contig3855	-1.18871	1.53e-214	glucose-6-phosphate isomerase	C:cytosol; F:RNA binding; P:carbohydrate metabolic process; P:cellular process; P:flower development; P:biological_process; F:catalytic activity; F:nucleotide binding; F:transferase activity; P:generation of precursor metabolites and energy; P:catabolic p
RFL_Contig3935	-2.11901	0	hypothetical protein SORBIDRAFT_02g029100 [Sorghum bicolor]	C:mitochondrion
RFL_Contig3948	-1.10632	4.05e-150	hypothetical protein SORBIDRAFT_08g018630 [Sorghum bicolor]	C:plastid; F:ATP binding; F:shikimate kinase activity
RFL_Contig3975	-1.07736	8.35e-124	gibberellin receptor gid1l2	P:catabolic process; P:lipid metabolic process; F:hydrolase activity; F:receptor activity
RFL_Contig4019	-1.11291	7.17e-237	ran gtpase binding	F:binding
RFL_Contig402	-1.11291	7.17e-237	tpr repeat region family protein	C:mitochondrion
RFL_Contig4097	-1.19524	4.52e-121	isocitrate dehydrogenase-like protein	F:nucleotide binding; F:catalytic activity; P:metabolic process; F:binding; C:plastid; P:cellular process; C:mitochondrion
RFL_Contig4151	-1.05407	1.99e-80	protein	P:transport; P:cellular process; C:cytoplasm; C:plasma membrane; C:membrane; C:Golgi apparatus; F:protein binding; F:structural molecule activity; C:plastid; C:vacuole
RFL_Contig4164	-1.80131	0	arginine-aspartate-rich rna binding protein	F:RNA binding
RFL_Contig4177	-1.18379	7.88e-143	Os07g0211800 [Oryza sativa Japonica Group]	C:cytoplasm
RFL_Contig4211	-1.23631	2.68e-177	aspartate aminotransferase	F:binding; F:DNA binding; F:transferase activity; P:biosynthetic process; P:cellular amino acid and derivative metabolic process; C:nucleus; C:cytosol; C:mitochondrion
RFL_Contig4262	-1.81192	4.26e-251	---NA---
RFL_Contig4270	-1.44487	3.25e-158	high-affinity potassium transporter	F:transporter activity; C:membrane; P:transport
RFL_Contig4349	-1.43883	1.97e-219	plastid alpha- -glucan phosphorylase	F:binding; P:carbohydrate metabolic process; F:protein binding; C:plastid; F:transferase activity
RFL_Contig4362	-1.24604	1.12e-128	nucleolar autoantigen-like protein	C:cytoplasm; F:nuclease activity; P:biosynthetic process; P:cellular process; P:lipid metabolic process; F:RNA binding; C:nucleus; P:nucleobase, nucleoside, nucleotide and nucleic acid metabolic process
RFL_Contig4546	-1.6822	4.58e-268	copine-like protein	P:cell death; P:response to stress; P:response to abiotic stimulus; C:plasma membrane; P:biological_process; P:cellular homeostasis; F:lipid binding
RFL_Contig4561	-1.16018	7.22e-207	32 kda protein
RFL_Contig4590	-1.76098	5.9e-243	---NA---
RFL_Contig4611	-1.4999	4.47e-199	protein	F:molecular_function; P:biological_process; C:cellular_component
RFL_Contig4707	-1.6016	2.68e-252	---NA---
RFL_Contig4723	-1.28162	3.58e-213	aspartyl-trna synthetase	P:nucleobase, nucleoside, nucleotide and nucleic acid metabolic process; P:translation; P:cellular amino acid and derivative metabolic process; F:nucleotide binding; F:catalytic activity; P:biological_process; C:cytoplasm
RFL_Contig4753	-1.56645	2.62e-245	protein	C:membrane; C:cytoplasm; C:endoplasmic reticulum
RFL_Contig4806	-1.46473	4.03e-161	y5390_arath ame: full=uncharacterized protein chloroplastic flags: precursor	C:membrane; C:plastid
RFL_Contig4817	-1.75872	0	---NA---
RFL_Contig1429	1.0933	1.95e-122	isoflavone reductase irl	P:metabolic process; F:catalytic activity; C:mitochondrion; F:binding
RFL_Contig1598	1.04279	3.12e-113	low molecular weight glutenin subunit	F:molecular_function
RFL_Contig17	1.91434	0	hypothetical protein OsJ_06294 [Oryza sativa Japonica Group]
RFL_Contig2503	1.91964	6.31e-273	subtilisin-like serine protease	F:hydrolase activity; C:cytoplasm; P:protein metabolic process; P:catabolic process
RFL_Contig3364	2.7443	0	hypothetical protein OsI_18425 [Oryza sativa Indica Group]
RFL_Contig390	1.93604	1.25e-275	sarcoplasmic reticulum histidine-rich calcium-binding protein expressed
RFL_Contig3928	1.06075	1.72e-116	sbp-domain protein	C:nucleus; F:DNA binding
RFL_Contig4236	1.26104	2.23e-214	---NA---
