# Supplementary material for: Targeted analysis of nucleotide and copy number variation by exon capture in allotetraploid wheat genome
Source: Genome Biol. 2011 Sep 14;12(9):R88. doi: 10.1186/gb-2011-12-9-r88 (PMC3308051; doi:10.1186/gb-2011-12-9-r88)
Supplement: Additional file 11 — FlcDNAs showing gene deletions in Ld or Td. Excel file listing five cases of PAV based on MDC and nine cases of homoelog-specific gene deletions based on the absence of a second variant at IVSs. [file gb-2011-12-9-r88-S11.XLS]

## Sheet: Sheet1
FlcDNA target	MDC (Ld)	MDC (Td)	Deletion in:	Type of deletion
RFL_Contig1099	0	13	Ld	PAV
RFL_Contig1192	29	0	Td	PAV
RFL_Contig1782	13	0	Td	PAV
RFL_Contig4365	11	0	Td	PAV
RFL_Contig4387	11	0	Td	PAV
FlcDNA target	Percent of sites with only one variant in Ld	Percent of sites with only one variant in Td	Deletion in:	Type of deletion
RFL_Contig1226	0	80	Td	Deletion of one of the homoelogs
RFL_Contig1469	0	72.7273	Td	Deletion of one of the homoelogs
RFL_Contig1938	0	80	Td	Deletion of one of the homoelogs
RFL_Contig3459	12.5	71.4286	Td	Deletion of one of the homoelogs
RFL_Contig3780	28.5714	76.9231	Td	Deletion of one of the homoelogs
RFL_Contig3935	12.5	93.9394	Td	Deletion of one of the homoelogs
RFL_Contig4241	0	72.2222	Td	Deletion of one of the homoelogs
RFL_Contig4476	22.2222	72.7273	Td	Deletion of one of the homoelogs
RFL_Contig3750	85.7143	14.2857	Ld	Deletion of one of the homoelogs
