# Supplementary material for: Targeted analysis of nucleotide and copy number variation by exon capture in allotetraploid wheat genome
Source: Genome Biol. 2011 Sep 14;12(9):R88. doi: 10.1186/gb-2011-12-9-r88 (PMC3308051; doi:10.1186/gb-2011-12-9-r88)
Supplement: Additional file 12 — Density of GSSs and SNP in coding and non-coding regions. Excel file showing the density of GSSs and SNP sites in 5' UTRs, exons and 3' UTRs. [file gb-2011-12-9-r88-S12.XLS]

## Sheet: Sheet1
Region analyzed	Length of sequence analyzed for GSS, bp	Length of sequence analyzed for SNP (Ld), bp	Length of sequence analyzed for SNP (Td), bp
5'UTR	64852	25891	31034
Exon	1482815	776123	907636
3'UTR	687868	342063	451981
Total	2235535	1144077	1390651
Density of SNPs and GSS
GSS/kb	SNP(Ld)/kb	SNP(Td)/kb
6.44545	2.51052	1.54669
6.61647	1.57965	0.99379
6.18723	2.01717	1.23014
6.41638	2.03578	1.25687
