# Supplementary material for: Targeted analysis of nucleotide and copy number variation by exon capture in allotetraploid wheat genome
Source: Genome Biol. 2011 Sep 14;12(9):R88. doi: 10.1186/gb-2011-12-9-r88 (PMC3308051; doi:10.1186/gb-2011-12-9-r88)
Supplement: Additional file 13 — Distribution of SNPs along the wheat chromosomes. Excel file showing the location of each FlcDNA in the wheat deletion bin map [41] determined by comparing FlcDNA sequences with the sequences of wheat deletion bin mapped ESTs using the BLASTN program. [file gb-2011-12-9-r88-S13.XLS]

## Sheet: Nb_totalVariant_61X_3487_FL
Wheat deletin bin	Sequence analyzed for SNP (Ld)	Sequence analyzed for SNP (Td)	SNP (Ld)	SNP (Td)	SNP(Ld)/kb	SNP(Td)/kb
1L-0-0.33	3181	4124	1	3	0.314367	0.727449
1L-0.33-0.66	5397	6494	6	7	1.11173	1.07792
1L-0.66-1	7580	9273	19	16	2.5066	1.72544
1S-0-0.33	390	421	0	0	0	0
1S-0.33-0.66	2342	3023	1	3	0.426985	0.992392
1S-0.66-1	2370	3058	10	5	4.21941	1.63506
2L-0-0.33	2721	2829	3	0	1.10254	0
2L-0.33-0.66	7493	9589	8	10	1.06766	1.04286
2L-0.66-1	3091	3979	19	9	6.14688	2.26187
2S-0-0.33	3440	4362	3	3	0.872093	0.687758
2S-0.33-0.66	2522	3259	10	3	3.96511	0.920528
2S-0.66-1	5542	6535	23	7	4.15013	1.07116
3L-0-0.33	9591	11406	4	6	0.417058	0.526039
3L-0.33-0.66	9023	10664	9	2	0.997451	0.187547
3L-0.66-1	6401	8120	7	3	1.09358	0.369458
3S-0-0.33	1455	1879	4	1	2.74914	0.532198
3S-0.33-0.66	3652	4756	5	2	1.36911	0.420521
3S-0.66-1	5971	7227	7	9	1.17233	1.24533
4L-0-0.33	2288	3251	3	3	1.31119	0.922793
4L-0.33-0.66	4958	6080	6	7	1.21017	1.15132
4L-0.66-1	6068	7109	8	10	1.31839	1.40667
4S-0-0.33	976	1168	1	0	1.02459	0
4S-0.33-0.66	1934	2991	3	4	1.55119	1.33735
4S-0.66-1	5988	7913	5	4	0.835003	0.505497
5L-0-0.33	9470	10699	5	4	0.527983	0.373867
5L-0.33-0.66	7843	8729	14	8	1.78503	0.916485
5L-0.66-1	8121	10009	10	8	1.23138	0.799281
5S-0-0.33	421	515	0	0	0	0
5S-0.33-0.66	4272	4926	1	3	0.234082	0.609013
5S-0.66-1	4045	4758	13	5	3.21384	1.05086
6L-0-0.33	4375	4994	4	3	0.914286	0.600721
6L-0.33-0.66	2712	3521	4	1	1.47493	0.28401
6L-0.66-1	8328	9905	14	18	1.68108	1.81726
6S-0-0.33	1003	1583	0	1	0	0.631712
6S-0.33-0.66	3697	4000	4	8	1.08196	2
6S-0.66-1	3488	4010	6	3	1.72018	0.74813
7L-0-0.33	2961	3864	5	2	1.68862	0.517598
7L-0.33-0.66	3746	5393	7	1	1.86866	0.185426
7L-0.66-1	4388	5376	8	5	1.82315	0.93006
7S-0-0.33	4442	5530	7	2	1.57587	0.361664
7S-0.33-0.66	4023	4866	5	3	1.24285	0.616523
7S-0.66-1	4097	4786	3	3	0.732243	0.626828
