# Supplementary material for: Targeted analysis of nucleotide and copy number variation by exon capture in allotetraploid wheat genome
Source: Genome Biol. 2011 Sep 14;12(9):R88. doi: 10.1186/gb-2011-12-9-r88 (PMC3308051; doi:10.1186/gb-2011-12-9-r88)
Supplement: Additional file 14 — Annotation of targeted genes. Excel file showing the annotation of genes included in the wheat sequence capture assay. Annotation was performed using the blast2GO program followed by assigning genes to functional groups defined by plant GO terms. [file gb-2011-12-9-r88-S14.XLS]

## Sheet: Additional file 1
FlcDNA	FlcDNA length	Length of sequence recovered by baits	Baits number	FlcDNA description	GO terms
RFL_Contig1	590	540	8	---NA---
RFL_Contig10	1094	1020	16	expressed in cucumber hypocotyls	C:cytoplasm
RFL_Contig101	523	480	7	protein	C:mitochondrion; C:membrane; C:intracellular
RFL_Contig1010	3114	1080	17	glutamine-dependent nad(+)	F:hydrolase activity; F:nucleotide binding; F:catalytic activity; P:biosynthetic process; P:nucleobase, nucleoside, nucleotide and nucleic acid metabolic process; P:secondary metabolic process
RFL_Contig1011	1013	960	15	hydroxyphenylpyruvate reductase	F:binding; F:catalytic activity; P:metabolic process
RFL_Contig1012	797	720	11	alpha beta fold family protein	F:hydrolase activity
RFL_Contig1013	518	480	7	---NA---
RFL_Contig1014	1593	1080	17	agenet domain-containing protein	F:RNA binding; P:biological_process; C:cellular_component
RFL_Contig1015	855	780	12	pollen-specific protein c13 precursor	C:cytoplasm
RFL_Contig1016	2159	1080	17	atp-dependent clp protease atp-binding subunit	P:biosynthetic process; P:cellular process; P:protein metabolic process; F:hydrolase activity; C:mitochondrion; F:nucleotide binding; F:protein binding; C:plastid
RFL_Contig1018	1269	1080	17	protein	C:cytoplasm; C:mitochondrion
RFL_Contig1019	926	900	14	hypothetical protein OsI_10598 [Oryza sativa Indica Group]	C:cell wall; C:plastid
RFL_Contig102	860	840	13	protein	C:plastid
RFL_Contig1020	2892	1080	17	chloride channel protein clc- expressed	P:transport; P:cellular process; F:transporter activity; P:biological_process; P:cellular homeostasis; C:membrane; C:Golgi apparatus; P:anatomical structure morphogenesis; P:cellular component organization; P:cell growth
RFL_Contig1021	871	840	13	protein	P:biosynthetic process; P:cellular process; F:catalytic activity; C:mitochondrion
RFL_Contig1022	952	900	14	fiber protein fb19	P:response to stress
RFL_Contig1023	1044	1020	16	---NA---
RFL_Contig1024	3388	1080	17	protease 2	C:membrane; C:mitochondrion; P:protein metabolic process; P:catabolic process; F:hydrolase activity
RFL_Contig1025	2781	1080	17	beta-galactosidase precursor	P:carbohydrate metabolic process; C:cytoplasm; F:hydrolase activity; F:carbohydrate binding; F:binding
RFL_Contig1026	884	840	13	receptor protein kinase crinkly4 precursor	F:kinase activity; F:protein kinase activity; F:ATP binding; F:receptor activity; P:protein amino acid phosphorylation
RFL_Contig1027	1969	1080	17	protein	P:cellular process; P:reproduction; P:post-embryonic development; P:embryonic development; F:hydrolase activity; P:cellular component organization
RFL_Contig1028	3323	1080	17	ubiquitin-activating enzyme e1-like	F:binding; P:biological_process; P:metabolic process; F:catalytic activity
RFL_Contig1029	2510	1080	17	hypothetical protein [Leishmania major strain Friedlin]
RFL_Contig103	2883	1080	17	emb1967 (embryo defective 1967)	F:molecular_function; P:embryonic development ending in seed dormancy; C:cellular_component
RFL_Contig1030	1357	1080	17	3 exoribonuclease	F:binding
RFL_Contig1031	3155	1080	17	reverse transcriptase	F:RNA binding; P:DNA repair; P:RNA-dependent DNA replication; F:endonuclease activity; F:DNA binding; C:intracellular; F:RNA-directed DNA polymerase activity
RFL_Contig1032	1520	1080	17	isomerase associated family expressed	F:GTP binding; F:molecular_function; P:biological_process; C:intracellular; C:cellular_component
RFL_Contig1034	3931	1080	17	vacuole membrane	C:membrane; C:endoplasmic reticulum
RFL_Contig1035	1725	1080	17	c2 domain-containing protein	F:heme binding; F:iron ion binding; F:electron carrier activity; F:molecular_function; P:oxidation reduction; C:cellular_component; F:monooxygenase activity; P:biological_process; C:chloroplast
RFL_Contig1036	945	900	14	elongation factor p	F:translation factor activity, nucleic acid binding; C:plastid; C:mitochondrion; P:translation
RFL_Contig1037	2635	1080	17	methylcrotonoyl- carboxylase subunit alpha	F:binding; P:catabolic process; P:cellular amino acid and derivative metabolic process; F:nucleotide binding; C:mitochondrion; F:catalytic activity
RFL_Contig1038	1031	960	15	protease inhibitor-like protein	C:cytoplasm
RFL_Contig1039	1036	960	15	endo- - -beta-d-	F:hydrolase activity
RFL_Contig104	1314	1080	17	auxin-responsive protein	P:transcription; F:protein binding; P:response to endogenous stimulus; P:signal transduction; C:nucleus
RFL_Contig1040	929	840	13	hypothetical protein OsI_27396 [Oryza sativa Indica Group]	P:metabolic process; F:binding
RFL_Contig1042	301	300	4	---NA---
RFL_Contig1043	635	600	9	hypothetical protein OsJ_29773 [Oryza sativa Japonica Group]
RFL_Contig1044	987	960	15	---NA---
RFL_Contig1045	2215	1080	17	nucleolar complex-associated	F:binding
RFL_Contig1046	861	840	13	sequence-specific dna binding	P:response to stress; P:DNA metabolic process; F:DNA binding
RFL_Contig1047	1259	1080	17	o-methyltransferase zrp4	F:transferase activity
RFL_Contig1048	981	960	15	cornichon family protein	C:cell; C:membrane
RFL_Contig1049	1581	1080	17	udp-glucuronic acid decarboxylase 2	C:membrane; C:Golgi apparatus; P:biosynthetic process; P:carbohydrate metabolic process; P:nucleobase, nucleoside, nucleotide and nucleic acid metabolic process; F:catalytic activity; P:cellular process; C:plasma membrane; F:binding
RFL_Contig105	2540	1080	17	endonuclease exonuclease phosphatase family protein	F:nuclease activity; F:DNA binding; C:intracellular; F:catalytic activity; F:binding; P:response to stress; P:DNA metabolic process
RFL_Contig1050	769	720	11	nadh-ubiquinone oxidoreductase subunit	C:membrane; C:intracellular; P:biosynthetic process; P:cellular process; P:reproduction; P:post-embryonic development; P:embryonic development; P:metabolic process; C:mitochondrion; F:catalytic activity
RFL_Contig1051	1603	1080	17	---NA---
RFL_Contig1052	725	660	10	---NA---
RFL_Contig1053	2048	1080	17	glycosyl hydrolase family 10 expressed	F:hydrolase activity; P:carbohydrate metabolic process; F:binding; C:mitochondrion
RFL_Contig1054	665	600	9	---NA---
RFL_Contig1055	742	720	11	---NA---
RFL_Contig1056	1138	1080	17	unknown protein [Oryza sativa Japonica Group]	C:membrane; C:cytoplasm; C:vacuole
RFL_Contig1057	1066	1020	16	protein	C:membrane
RFL_Contig1058	1976	1080	17	serine threonine protein	P:response to endogenous stimulus; P:signal transduction; P:response to stress; P:response to biotic stimulus; F:kinase activity; P:biosynthetic process; P:cellular process; F:nucleotide binding; P:protein modification process
RFL_Contig1059	1697	1080	17	glycosyl hydrolase family 1 expressed	P:carbohydrate metabolic process; C:cytoplasm; C:extracellular region; F:hydrolase activity; F:binding
RFL_Contig106	1142	1080	17	2og-fe oxygenase family protein	P:protein modification process; P:cellular amino acid and derivative metabolic process; C:Golgi apparatus; F:binding; C:cytoplasm; C:plasma membrane; F:catalytic activity; P:metabolic process
RFL_Contig1060	2823	1080	17	protein	C:membrane; C:cytoplasm; C:vacuole
RFL_Contig1061	823	780	12	nb-arc domain-containing protein
RFL_Contig1062	589	540	8	kinesin like protein	F:binding; C:plastid
RFL_Contig1063	1534	1080	17	cop9 signalosome complex subunit 6a	F:protein binding; P:protein modification process; P:protein metabolic process; P:catabolic process; P:cellular process; P:post-embryonic development; P:response to abiotic stimulus; C:nucleus; C:plastid; P:cellular component organization
RFL_Contig1065	2389	1080	17	atp-dependent rna	P:biosynthetic process; P:cellular process; F:hydrolase activity; F:nucleic acid binding; F:nucleotide binding; P:nucleobase, nucleoside, nucleotide and nucleic acid metabolic process; F:kinase activity
RFL_Contig1067	1195	1080	17	ras-related protein rhn1	P:transport; F:nucleotide binding; P:signal transduction
RFL_Contig1068	2195	1080	17	protein	C:membrane
RFL_Contig1069	1416	1080	17	protein	P:transcription initiation from RNA polymerase II promoter; F:ATP binding; F:molecular_function; F:catalytic activity; P:biological_process; C:transcription factor TFIIF complex; F:RNA polymerase II transcription factor activity; C:cellular_component
RFL_Contig107	420	360	5	---NA---
RFL_Contig1070	594	540	8	hypothetical protein GobsU_39555 [Gemmata obscuriglobus UQM 2246]
RFL_Contig1071	1398	1080	17	pectin methylesterase	F:hydrolase activity; P:cellular component organization; P:cellular process; C:cytoplasm; C:cell wall
RFL_Contig1072	2550	1080	17	atp binding	P:biosynthetic process; P:cellular process; F:kinase activity; C:membrane; P:metabolic process; F:catalytic activity; F:receptor activity; C:cytoplasm; F:nucleotide binding; F:protein binding; P:protein modification process
RFL_Contig1073	1054	1020	16	Os03g0272400 [Oryza sativa Japonica Group]
RFL_Contig1074	1740	1080	17	transparent testa 12 protein	P:biological_process; F:transporter activity; C:cytoplasm; P:transport; P:cellular process; C:membrane
RFL_Contig1075	1471	1080	17	glutathione-dependent formaldehyde dehydrogenase	C:cytoplasm; F:catalytic activity; P:metabolic process; P:cellular process; P:response to stress; P:response to abiotic stimulus; P:cell death; F:binding; P:reproduction; P:post-embryonic development
RFL_Contig1076	1267	1080	17	seed specific protein bn15d17a	P:biological_process; C:cellular_component
RFL_Contig1077	870	840	13	18s subunit ribosomal protein	C:ribosome
RFL_Contig1078	2163	1080	17	protein	F:catalytic activity; F:binding; F:protein binding
RFL_Contig1079	774	720	11	---NA---
RFL_Contig109	595	540	8	mitochondrial import receptor subunit tom22	C:plastid; F:receptor activity; C:membrane; C:mitochondrion; P:transport; P:cellular process
RFL_Contig1090	685	660	10	---NA---
RFL_Contig1091	2703	1080	17	protein binding	F:kinase activity; F:molecular_function; P:biological_process; C:cellular_component
RFL_Contig1092	973	900	14	---NA---
RFL_Contig1093	1604	1080	17	magnesium transporter	P:transport; C:membrane; C:vacuole; F:transporter activity; C:plastid; P:cellular process
RFL_Contig1094	1148	1080	17	dioscorin class a precursor	C:cytoplasm; F:binding
RFL_Contig1095	596	540	8	signal peptidase complex subunit 1	F:hydrolase activity; C:cytoplasm; P:protein metabolic process; P:cellular process; C:membrane; C:mitochondrion; C:endoplasmic reticulum
RFL_Contig1096	986	960	15	Os08g0128200 [Oryza sativa Japonica Group]	C:membrane
RFL_Contig1097	2110	1080	17	---NA---
RFL_Contig1098	1272	1080	17	phd finger protein	F:DNA binding; F:protein binding; F:binding; P:transcription
RFL_Contig1099	597	540	8	---NA---
RFL_Contig11	605	540	8	Os06g0124900 [Oryza sativa Japonica Group]	C:cytoplasm; C:plastid
RFL_Contig110	731	660	10	---NA---
RFL_Contig1100	512	480	7	---NA---
RFL_Contig1101	480	420	6	agp16	C:membrane; C:cytoplasm
RFL_Contig1102	1823	1080	17	ammonium transporter	F:transporter activity; P:response to biotic stimulus; C:plasma membrane; P:transport; P:cellular process; C:membrane
RFL_Contig1103	543	480	7	binding protein
RFL_Contig1104	727	660	10	40 protein	P:response to gibberellin stimulus; F:molecular_function; P:biological_process; C:nucleus; C:cellular_component
RFL_Contig1105	1655	1080	17	26s proteasome atpase subunit	C:cytoplasm; P:biosynthetic process; P:cellular process; F:hydrolase activity; C:intracellular; P:protein metabolic process; P:catabolic process; F:nucleotide binding; C:nucleus
RFL_Contig1106	1554	1080	17	farnesyl pyrophosphate synthase	C:cytoplasm; F:binding; F:transferase activity; P:biosynthetic process; P:cellular process; P:lipid metabolic process
RFL_Contig1107	1606	1080	17	---NA---
RFL_Contig1108	1766	1080	17	tetracycline transporter	P:transport; C:cytoplasm; P:cellular process; C:membrane; P:biological_process; F:transporter activity
RFL_Contig1109	1958	1080	17	mitochondrial processing peptidase alpha	C:membrane; C:mitochondrion; F:catalytic activity; F:transporter activity; F:hydrolase activity; P:transport; P:protein metabolic process; P:catabolic process; F:binding; P:generation of precursor metabolites and energy
RFL_Contig111	960	900	14	peptidyl-prolyl cis-trans isomerase	P:protein metabolic process; P:cellular process; C:vacuole; F:catalytic activity; C:plasma membrane
RFL_Contig1110	1513	1080	17	protein	F:binding; C:intracellular; F:nucleotide binding; F:RNA binding
RFL_Contig1111	3582	1080	17	ubiquitin carboxyl-terminal hydrolase family protein	F:hydrolase activity; P:protein metabolic process; P:catabolic process; P:cellular process; C:nucleus
RFL_Contig1112	1398	1080	17	transferase family protein	F:transferase activity; P:biological_process; F:transferase activity, transferring acyl groups other than amino-acyl groups; C:cellular_component
RFL_Contig1113	4264	1080	17	f-box domain containing protein	C:mitochondrion
RFL_Contig1114	3686	1080	17	isoform g	P:cellular process
RFL_Contig1115	821	780	12	glutathione s-	F:transferase activity
RFL_Contig1116	1424	1080	17	aspartate carbamoyltransferase	P:biosynthetic process; P:nucleobase, nucleoside, nucleotide and nucleic acid metabolic process; P:cellular amino acid and derivative metabolic process; F:transferase activity; F:protein binding; C:plastid; F:binding; P:response to extracellular stimulus; P:cell communication; P:response to stress
RFL_Contig1117	889	840	13	cold shock protein-1	C:cytoplasm
RFL_Contig1119	1829	1080	17	bsd domain containing protein	F:molecular_function; P:biological_process; C:cellular_component
RFL_Contig112	736	660	10	---NA---
RFL_Contig1120	2251	1080	17	cs 5	C:cytoplasmic membrane-bounded vesicle
RFL_Contig1121	1427	1080	17	protein
RFL_Contig1122	567	540	8	---NA---
RFL_Contig1123	854	780	12	---NA---
RFL_Contig1124	790	720	11	---NA---
RFL_Contig1125	1822	1080	17	gsdl-motif lipase	F:hydrolase activity
RFL_Contig1127	1032	960	15	protein uxt	P:protein metabolic process; P:cellular process; C:cytosol; F:protein binding
RFL_Contig1128	1091	1020	16	tubulin folding cofactor b	P:embryonic development; P:cellular component organization; P:cellular process; C:cytoplasm; C:nucleus; C:plastid
RFL_Contig1129	801	780	12	nadh ubiquinone oxidoreductase b14 subunit	F:catalytic activity; C:mitochondrion; C:membrane; C:intracellular
RFL_Contig113	796	720	11	50s ribosomal protein l18	C:ribosome; F:structural molecule activity; P:cellular process; P:translation; C:mitochondrion
RFL_Contig1131	1094	1020	16	phosphoglycerate bisphosphoglycerate mutase family protein	P:metabolic process; F:catalytic activity; F:binding; F:protein binding; C:plastid
RFL_Contig1132	2155	1080	17	iron inhibited abc transporter 2	P:biosynthetic process; P:cellular process; C:plasma membrane; F:nucleotide binding; F:hydrolase activity; F:transporter activity; C:plastid
RFL_Contig1133	470	420	6	mpi	F:enzyme regulator activity; P:response to external stimulus; P:response to stress
RFL_Contig1135	4104	1080	17	serine protease	F:hydrolase activity; C:cytoplasm; P:protein metabolic process; P:catabolic process
RFL_Contig1137	588	540	8	v-type atpase 116kda subunit family expressed	P:response to stress; P:cellular process; P:response to abiotic stimulus; F:transporter activity; C:membrane; C:mitochondrion; P:response to extracellular stimulus; P:cell communication; P:transport; P:biosynthetic process; P:generation of precursor metabolites and energy; P:nucleobase, nucleoside, nucleotide and nucleic acid metabolic process; C:vacuole; F:hydrolase activity; C:plastid; C:plasma…
RFL_Contig1138	1167	1080	17	mppn domain containing protein	F:molecular_function; P:biological_process
RFL_Contig1139	900	840	13	rab24 protein	C:vacuole; P:response to stress; P:catabolic process; P:cellular process; P:cellular homeostasis; F:binding; P:metabolic process; F:catalytic activity; C:extracellular region; C:nucleus
RFL_Contig114	1287	1080	17	progesterone 5-beta-reductase	P:metabolic process; P:cellular process; F:catalytic activity; C:mitochondrion; F:binding
RFL_Contig1140	2930	1080	17	protein	C:plastid
RFL_Contig1141	1024	960	15	glycine-rich rna-binding protein 7	F:binding; F:RNA binding; C:mitochondrion; F:nucleotide binding
RFL_Contig1142	684	660	10	---NA---
RFL_Contig1143	620	600	9	---NA---
RFL_Contig1144	231	180	2	---NA---
RFL_Contig1145	1369	1080	17	protein yif1a	C:membrane
RFL_Contig1146	1037	960	15	zinc finger-like	C:mitochondrion
RFL_Contig1147	1587	1080	17	receptor kinase	C:plastid; F:kinase activity; C:cytoplasmic membrane-bounded vesicle; F:receptor activity
RFL_Contig1148	2444	1080	17	nucleotide binding	C:membrane; P:transport; P:cellular process
RFL_Contig1149	1493	1080	17	ga 3beta-hydroxylase	F:binding; P:metabolic process; F:catalytic activity; P:cellular process; P:lipid metabolic process; P:secondary metabolic process
RFL_Contig115	536	480	7	---NA---
RFL_Contig1150	673	600	9	protein	C:nucleus; F:nucleic acid binding; C:intracellular
RFL_Contig1151	1717	1080	17	trna (adenine-n -)-methyltransferase non-catalytic subunit trm6	P:translation; F:translation factor activity, nucleic acid binding
RFL_Contig1152	3070	1080	17	kh domain-containing protein	F:RNA binding
RFL_Contig1153	1322	1080	17	protein	C:plastid; F:hydrolase activity; F:binding; F:molecular_function; P:protein metabolic process; P:catabolic process
RFL_Contig1154	1532	1080	17	retrotransposon line expressed	F:nucleic acid binding; F:zinc ion binding
RFL_Contig1155	856	780	12	cp protein	P:biological_process; C:cellular_component
RFL_Contig1156	2161	1080	17	kelch repeat-containing f-box family protein	C:mitochondrion
RFL_Contig1157	1234	1080	17	anionic peroxidase	C:cell wall; C:vacuole; P:response to stress; C:cytoplasm; F:binding; P:metabolic process; F:catalytic activity; C:membrane
RFL_Contig1158	1447	1080	17	protein	C:membrane; C:mitochondrion
RFL_Contig1159	2705	1080	17	response regulator 9	P:transcription
RFL_Contig116	1448	1080	17	o-methyltransferase zrp4	F:transferase activity; F:protein binding
RFL_Contig1160	988	960	15	retrotransposon unclassified	C:intracellular; C:cytoplasm
RFL_Contig1161	1985	1080	17	---NA---
RFL_Contig1162	1684	1080	17	protein	F:RNA binding; C:mitochondrion; F:nucleotide binding
RFL_Contig1163	953	900	14	at3g07470 f21o3_18	C:cytoplasm; C:vacuole
RFL_Contig1164	2303	1080	17	protein	P:biological_process; P:cellular component organization; P:cell differentiation; P:multicellular organismal development; C:plastid; F:protein binding
RFL_Contig1165	2059	1080	17	ribosomal protein s6 kinase	C:ribosome; P:biosynthetic process; P:cellular process; P:response to stress; P:response to abiotic stimulus; F:nucleotide binding; P:translation; F:kinase activity; F:protein binding; C:nucleus; P:protein modification process
RFL_Contig1166	3120	1080	17	protein phosphatase 2c pph1 pp2c pph1	P:protein modification process; P:photosynthesis; P:generation of precursor metabolites and energy; C:mitochondrion; C:nucleolus; F:binding; C:cell; C:thylakoid; F:hydrolase activity; C:plastid
RFL_Contig1167	2009	1080	17	polygalacturonase	C:cell; F:hydrolase activity; P:carbohydrate metabolic process; C:membrane; C:cytoplasm
RFL_Contig1168	2118	1080	17	protein	P:response to stress; P:response to biotic stimulus; P:flower development
RFL_Contig1169	3390	1080	17	aspartate kinase	F:kinase activity; P:biosynthetic process; P:cellular amino acid and derivative metabolic process
RFL_Contig117	719	660	10	d111 g-patch domain-containing protein	F:nucleic acid binding; C:plastid
RFL_Contig1171	464	420	6	---NA---
RFL_Contig1172	1878	1080	17	ests gb	C:cell; C:mitochondrion
RFL_Contig1173	559	540	8	hypothetical protein SORBIDRAFT_06g024500 [Sorghum bicolor]
RFL_Contig1174	1829	1080	17	f-box domain containing protein	C:plastid
RFL_Contig1175	977	900	14	deoxycytidylate deaminase	C:cell; C:cytoplasm; F:hydrolase activity; F:binding
RFL_Contig1176	1485	1080	17	short-chain dehydrogenase reductase family protein	C:cytoplasm; P:metabolic process; F:catalytic activity; F:binding
RFL_Contig1177	559	540	8	bola-like protein	F:transcription regulator activity
RFL_Contig1178	2167	1080	17	protein	C:cytoplasm; P:transport; P:cellular process; F:RNA binding
RFL_Contig1179	718	660	10	chloroplast outer envelope 24 kd protein
RFL_Contig118	947	900	14	protein	C:mitochondrion
RFL_Contig1180	1208	1080	17	flavonol sulfotransferase-like	F:transferase activity; F:sulfotransferase activity
RFL_Contig1181	724	660	10	---NA---
RFL_Contig1182	1062	1020	16	carnitine racemase like protein	P:catabolic process; P:cellular process; P:lipid metabolic process; P:metabolic process; C:peroxisome; P:response to endogenous stimulus; F:protein binding; F:catalytic activity; C:nucleus; C:cytosol
RFL_Contig1183	618	540	8	rubredoxin family expressed	F:binding; F:molecular_function; C:plastid
RFL_Contig1184	1560	1080	17	protein	F:binding
RFL_Contig1185	496	420	6	---NA---
RFL_Contig1186	1768	1080	17	initiation factor 2 subunit family expressed	C:cytoplasm; P:translation; F:nucleotide binding; F:translation factor activity, nucleic acid binding
RFL_Contig1187	1114	1080	17	at5g64160 mhj24_14	F:molecular_function; P:biological_process; C:cellular_component
RFL_Contig1188	1577	1080	17	binding protein	C:plastid
RFL_Contig1189	859	780	12	late embryogenesis abundant protein	C:mitochondrion
RFL_Contig119	2101	1080	17	pentatricopeptide repeat-containing	C:cytoplasmic membrane-bounded vesicle; P:biological_process
RFL_Contig1190	3498	1080	17	---NA---
RFL_Contig1191	1101	1080	17	serine threonine protein kinase	F:kinase activity; F:protein kinase activity; F:ATP binding; F:nucleotide binding; P:protein amino acid phosphorylation; P:auxin biosynthetic process; F:protein serine/threonine kinase activity
RFL_Contig1192	1182	1080	17	---NA---
RFL_Contig1193	1045	1020	16	Os12g0106900 [Oryza sativa Japonica Group]	C:plastid; C:mitochondrion
RFL_Contig1194	803	780	12	---NA---
RFL_Contig1196	1786	1080	17	galactosyltransferase family protein	C:cell; F:transferase activity; C:Golgi apparatus; P:biosynthetic process; P:protein modification process; P:carbohydrate metabolic process; C:membrane; C:mitochondrion
RFL_Contig1197	3237	1080	17	permease i	C:membrane
RFL_Contig1198	2024	1080	17	stress-induced protein sti1	C:cytosol; P:biosynthetic process; P:cellular process; F:kinase activity; P:response to stress; P:response to abiotic stimulus; F:catalytic activity; F:nucleotide binding; P:protein modification process; C:intracellular; P:response to biotic stimulus; P:biological_process; C:nucleus; C:plasma membrane
RFL_Contig1199	1778	1080	17	hypothetical protein OsI_03895 [Oryza sativa Indica Group]	C:plastid
RFL_Contig12	908	840	13	glutathione s-transferase expressed	C:cytoplasm; F:transferase activity
RFL_Contig120	1272	1080	17	heme oxygenase 1	P:response to abiotic stimulus; P:response to external stimulus; P:signal transduction; P:multicellular organismal development; P:growth; P:metabolic process; F:catalytic activity; P:reproduction; P:post-embryonic development; F:transcription factor activity; P:biosynthetic process; P:cellular process; F:binding; C:plastid; P:catabolic process
RFL_Contig1200	1831	1080	17	methyl- binding domain containing expressed	C:nucleus; F:DNA binding
RFL_Contig1201	2082	1080	17	beta-ketoacyl-acp synthase ii	F:transferase activity; P:biosynthetic process; P:cellular process; P:lipid metabolic process
RFL_Contig1202	697	660	10	delta dna polymerase	C:nucleus; P:biosynthetic process; P:DNA metabolic process
RFL_Contig1204	1250	1080	17	sc3 protein	C:endosome; P:transport; C:membrane; P:cellular component organization; P:cellular process; C:plasma membrane
RFL_Contig1205	497	420	6	copper chaperone	C:plastid; F:transferase activity; P:transport; P:cellular process; P:flower development; P:anatomical structure morphogenesis; P:response to stress; P:response to abiotic stimulus; P:biological_process; F:catalytic activity; P:cellular homeostasis; C:membrane; F:binding; P:cellular component organization; P:protein modification process; C:plasma membrane; C:nucleus; F:lipid binding; C:mitochondr…
RFL_Contig1206	1930	1080	17	Os05g0467400 [Oryza sativa Japonica Group]	C:mitochondrion
RFL_Contig1207	2313	1080	17	protein	F:molecular_function; C:integral to membrane; P:biological_process
RFL_Contig1208	1137	1080	17	phosphoribosylanthranilate isomerase	F:catalytic activity; C:plastid; P:biosynthetic process; P:cellular amino acid and derivative metabolic process
RFL_Contig1209	1914	1080	17	---NA---
RFL_Contig121	1133	1080	17	thymidylate kinase	P:biosynthetic process; P:nucleobase, nucleoside, nucleotide and nucleic acid metabolic process; C:mitochondrion; F:nucleotide binding; F:kinase activity; C:nucleoplasm
RFL_Contig1210	2378	1080	17	adaptor protein kanadaptin	C:plastid; C:membrane
RFL_Contig1211	3950	1080	17	mutator-like transposase	C:cytoplasm; F:binding
RFL_Contig1212	324	240	3	---NA---
RFL_Contig1213	1256	1080	17	abi3-interacting protein 2-1 protein	C:mitochondrion; C:nucleus; F:binding; F:protein binding
RFL_Contig1214	1716	1080	17	ice recrystallization inhibition protein 1	F:binding; C:cytoplasm
RFL_Contig1215	1857	1080	17	saccharopine dehydrogenase family expressed	P:metabolic process; F:catalytic activity; F:binding; C:plastid
RFL_Contig1217	3334	1080	17	receptor protein kinase clavata1	F:kinase activity; C:mitochondrion; P:reproduction; P:post-embryonic development; P:protein metabolic process; C:cytoplasm; F:nucleotide binding; F:hydrolase activity; P:metabolic process; P:cellular process
RFL_Contig1218	948	900	14	blue copper protein	F:binding; C:cytoplasm; P:generation of precursor metabolites and energy; F:molecular_function
RFL_Contig1219	2690	1080	17	---NA---
RFL_Contig122	672	600	9	---NA---
RFL_Contig1220	485	420	6	---NA---
RFL_Contig1221	1900	1080	17	hydroxymethylglutaryl- lyase	P:cellular amino acid and derivative metabolic process; F:catalytic activity; F:transferase activity; C:mitochondrion
RFL_Contig1222	871	840	13	hypothetical protein OsI_08384 [Oryza sativa Indica Group]
RFL_Contig1224	411	360	5	---NA---
RFL_Contig1225	1068	1020	16	thylakoid lumen protein	C:plastid; C:thylakoid; C:membrane; F:binding; P:photosynthesis
RFL_Contig1226	498	420	6	---NA---
RFL_Contig1227	1548	1080	17	pectinacetylesterase precursor	C:cytoplasm; C:mitochondrion; F:hydrolase activity; C:plastid
RFL_Contig1228	632	600	9	snakin-1	C:cytoplasm; P:cellular process
RFL_Contig1229	1233	1080	17	hypothetical protein OsI_03274 [Oryza sativa Indica Group]	C:plastid
RFL_Contig123	958	900	14	pas2 (pasticcino 2) enoyl- hydratase protein tyrosine phosphatase	P:cellular process; P:protein modification process; F:hydrolase activity; P:cell differentiation; C:cytosol; F:catalytic activity; C:membrane; C:nucleus; P:growth
RFL_Contig1230	301	300	4	bggp beta-1-3-galactosyl-o-glycosyl-glycoprotein	C:membrane; F:transferase activity
RFL_Contig1231	1409	1080	17	arogenate dehydrogenase isoform 2	P:biosynthetic process; P:cellular amino acid and derivative metabolic process; F:binding; C:plastid; F:catalytic activity
RFL_Contig1232	880	840	13	translocon-associated protein beta containing protein	C:cytoplasm; C:membrane; C:endoplasmic reticulum
RFL_Contig1233	2899	1080	17	hypothetical protein SORBIDRAFT_06g026230 [Sorghum bicolor]	C:plastid; F:protein binding
RFL_Contig1234	1129	1080	17	heat shock protein 70 -interacting	P:response to stress; F:binding; C:plastid
RFL_Contig1235	1994	1080	17	transcription factor-related	C:cell; C:cytoplasm; F:transcription regulator activity; C:nucleus; P:transcription; P:response to stress; P:DNA metabolic process
RFL_Contig1236	676	600	9	AC097447_5Unknown protein [Oryza sativa Japonica Group]	C:cytoplasm
RFL_Contig1238	885	840	13	growth-regulating factor	F:ATP binding; P:regulation of transcription; F:hydrolase activity, acting on acid anhydrides, in phosphorus-containing anhydrides; C:nucleus
RFL_Contig1239	2883	1080	17	phosphoglucose isomerase	C:cytoplasm; P:biosynthetic process; P:carbohydrate metabolic process; P:cellular process; F:catalytic activity; P:generation of precursor metabolites and energy; P:catabolic process; C:nucleus
RFL_Contig124	864	840	13	pathogenesis-related protein	C:extracellular region; C:cytoplasm; P:biological_process
RFL_Contig1240	880	840	13	---NA---
RFL_Contig1241	1006	960	15	calcium binding protein
RFL_Contig1242	1505	1080	17	galactosyltransferase family protein	C:Golgi apparatus; F:transferase activity; P:anatomical structure morphogenesis; P:cellular component organization; P:multicellular organismal development; P:cellular process; P:biosynthetic process; P:protein modification process; P:carbohydrate metabolic process; C:membrane; C:plastid
RFL_Contig1243	1998	1080	17	phosphatidate cytidylyltransferase	P:protein modification process; P:reproduction; P:post-embryonic development; P:embryonic development; P:biosynthetic process; P:cellular process; P:lipid metabolic process; C:membrane; F:transferase activity; C:cytosol; F:catalytic activity
RFL_Contig1245	1117	1080	17	flu (fluorescent in blue light) binding	F:binding; C:mitochondrion; P:biosynthetic process; P:cellular process; C:plastid; P:response to stress; C:membrane; C:thylakoid; P:lipid metabolic process
RFL_Contig1246	1589	1080	17	leucine zipper factor-related	F:molecular_function; P:biological_process; C:nucleus; P:gene silencing; C:cellular_component
RFL_Contig1247	722	660	10	transmembrane protein	C:cell; C:membrane; C:cytoplasm; C:nucleus
RFL_Contig1248	3195	1080	17	pdr-like abc transporter	P:response to stress; P:response to endogenous stimulus; P:biological_process; P:biosynthetic process; P:cellular process; C:mitochondrion; C:membrane; P:transport; F:hydrolase activity; F:transporter activity; F:nucleotide binding; P:response to biotic stimulus; C:plasma membrane
RFL_Contig1249	574	540	8	---NA---
RFL_Contig125	1077	1020	16	protein	C:cytoplasm; P:response to stress; F:protein binding; F:enzyme regulator activity
RFL_Contig1250	3546	1080	17	f-box domain containing protein	C:mitochondrion
RFL_Contig1251	996	960	15	cytoplasmic membrane protein	C:membrane
RFL_Contig1252	1341	1080	17	cytosolic 5-nucleotidase iii	C:plastid; F:binding; F:hydrolase activity
RFL_Contig1253	781	720	11	vq motif-containing protein	F:molecular_function; C:chloroplast; P:biological_process
RFL_Contig1254	1255	1080	17	nudix type motif 22	C:cytoplasm; F:hydrolase activity
RFL_Contig1255	1143	1080	17	speckle-type poz protein	C:plastid; C:mitochondrion; F:protein binding
RFL_Contig1256	885	840	13	ubiquitin-conjugating enzyme x	P:protein modification process; P:cellular process; F:nucleotide binding; F:catalytic activity; P:protein metabolic process
RFL_Contig1257	1218	1080	17	Os04g0679100 [Oryza sativa Japonica Group]	C:membrane; C:Golgi apparatus; F:protein binding; P:transport; P:cellular process; F:structural molecule activity; C:cytoplasm; C:plasma membrane
RFL_Contig1258	811	780	12	vip3 protein	P:protein metabolic process; P:cellular process; C:cytosol; F:protein binding
RFL_Contig1259	545	480	7	zinc c3hc4 type family expressed	F:binding
RFL_Contig127	559	540	8	Os06g0567000 [Oryza sativa Japonica Group]	C:cell; C:cytoplasm; F:kinase activity; P:metabolic process; P:cellular process; F:nucleotide binding
RFL_Contig1270	1898	1080	17	glutamyl-trna reductase	F:catalytic activity; F:nucleotide binding; P:biosynthetic process; P:cellular process; P:metabolic process; C:plastid
RFL_Contig1271	904	840	13	pathogenicity protein path531-like protein	C:cytoplasm
RFL_Contig1273	1087	1020	16	expressed protein [Oryza sativa (japonica cultivar-group)]
RFL_Contig1274	3195	1080	17	26s proteasome regulatory subunit s2	P:protein metabolic process; P:catabolic process; C:intracellular; F:binding; C:cytoplasm; P:cellular process; P:cell cycle; F:enzyme regulator activity; C:nucleus
RFL_Contig1275	871	840	13	Os03g0669600 [Oryza sativa Japonica Group]	F:molecular_function; P:biological_process; C:cellular_component
RFL_Contig1276	1726	1080	17	calcineurin b-like protein 10	P:response to stress; P:response to abiotic stimulus; C:membrane; C:vacuole; C:plasma membrane; F:protein binding; F:binding; F:catalytic activity
RFL_Contig1277	480	480	7	---NA---
RFL_Contig1278	1421	1080	17	protein	P:metabolic process; F:hydrolase activity; C:plastid
RFL_Contig1279	1089	1020	16	---NA---
RFL_Contig128	719	660	10	atp synthase epsilon mitochondrial	F:transporter activity; P:transport; P:biosynthetic process; P:generation of precursor metabolites and energy; P:nucleobase, nucleoside, nucleotide and nucleic acid metabolic process; C:membrane; C:mitochondrion; F:hydrolase activity
RFL_Contig1280	2135	1080	17	pyruvate kinase	F:kinase activity; P:biological_process; C:plasma membrane; F:binding; P:carbohydrate metabolic process; P:generation of precursor metabolites and energy; P:catabolic process
RFL_Contig1281	1138	1080	17	protein	C:plastid
RFL_Contig1282	611	540	8	Os02g0593400 [Oryza sativa Japonica Group]	F:molecular_function; P:biological_process; C:cellular_component
RFL_Contig1283	1505	1080	17	zinc-binding dehydrogenase family protein	F:binding; P:metabolic process; F:catalytic activity
RFL_Contig1284	875	840	13	protein	C:endomembrane system
RFL_Contig1285	762	720	11	---NA---
RFL_Contig1286	749	720	11	phosphatidylinositol n-acetylglucosaminyltransferase subunit p	C:plastid; F:transferase activity
RFL_Contig1287	895	840	13	---NA---
RFL_Contig1288	1978	1080	17	protein	C:cytoplasm
RFL_Contig1289	788	720	11	hypothetical protein SORBIDRAFT_01g006870 [Sorghum bicolor]	C:mitochondrion
RFL_Contig13	1946	1080	17	amino acid	C:membrane; P:response to biotic stimulus; P:transport; F:transporter activity; C:plasma membrane
RFL_Contig130	954	900	14	chloroplast methionine sulfoxide reductase b2 precursor	P:metabolic process; F:catalytic activity
RFL_Contig1300	1074	1020	16	phd finger transcription	F:binding; F:protein binding; F:DNA binding
RFL_Contig1301	1052	1020	16	protein	C:cytoplasm; P:translation; F:translation factor activity, nucleic acid binding; C:nucleus; F:binding
RFL_Contig1302	2058	1080	17	aux1-like permease	P:response to biotic stimulus; F:transporter activity; P:transport; P:response to endogenous stimulus; C:membrane; P:anatomical structure morphogenesis; P:post-embryonic development; P:multicellular organismal development
RFL_Contig1304	1248	1080	17	integral membrane	C:membrane
RFL_Contig1305	575	540	8	pollen allergen (group ii)	C:extracellular region
RFL_Contig1306	1403	1080	17	zinc finger	F:binding; F:protein binding
RFL_Contig1307	973	900	14	---NA---
RFL_Contig1308	1683	1080	17	glyceraldehyde-3-phosphate dehydrogenase	F:catalytic activity; F:binding; P:multicellular organismal development; P:flower development; P:metabolic process; F:nucleotide binding; P:carbohydrate metabolic process; P:generation of precursor metabolites and energy; P:catabolic process; C:plastid
RFL_Contig1309	694	660	10	srx dna binding acting on sulfur group of donors	F:catalytic activity; P:metabolic process; F:DNA binding; C:plastid; P:response to stress
RFL_Contig131	585	540	8	deleted in split hand splt foot protein 1
RFL_Contig1310	1604	1080	17	pollen specific protein
RFL_Contig1311	765	720	11	---NA---
RFL_Contig1312	1104	1080	17	protein	C:membrane; C:mitochondrion; F:transporter activity; P:transport
RFL_Contig1313	2596	1080	17	atp binding	C:plastid; F:DNA binding; F:protein binding; C:membrane; C:thylakoid; F:catalytic activity
RFL_Contig1314	706	660	10	---NA---
RFL_Contig1315	1524	1080	17	glycoside hydrolase family 28 protein	P:reproduction; C:cell wall; C:plasma membrane; F:hydrolase activity; P:cellular component organization; P:abscission; P:cellular process; P:metabolic process; P:flower development
RFL_Contig1316	992	960	15	coiled-coil domain-containing protein 115-like	F:molecular_function; P:biological_process; C:cellular_component
RFL_Contig1317	1477	1080	17	sentrin sumo-specific	F:hydrolase activity; P:protein metabolic process; P:catabolic process
RFL_Contig1318	980	960	15	coat protein	C:viral capsid; F:structural molecule activity
RFL_Contig1319	1478	1080	17	protein	C:membrane
RFL_Contig132	647	600	9	proteasome maturation factor ump1 family protein	C:intracellular
RFL_Contig1320	1015	960	15	---NA---
RFL_Contig1321	1035	960	15	auxin-inducible protein
RFL_Contig1322	874	840	13	grx_a2 - glutaredoxin subgroup iii	P:cellular homeostasis; F:molecular_function; F:catalytic activity
RFL_Contig1323	1562	1080	17	rnase h domain-containing protein	F:nucleic acid binding; F:nuclease activity
RFL_Contig1324	1064	1020	16	nuclear cap-binding protein	P:regulation of gene expression, epigenetic; P:nucleobase, nucleoside, nucleotide and nucleic acid metabolic process; C:intracellular; F:protein binding; F:RNA binding; F:nucleotide binding
RFL_Contig1325	2083	1080	17	wd-40 repeat family protein	C:intracellular; F:nucleotide binding; C:plastid
RFL_Contig1326	1006	960	15	pap fibrillin family protein	C:plastid
RFL_Contig1327	2731	1080	17	metal tolerance protein	C:membrane; F:transporter activity; P:transport; P:cellular process
RFL_Contig1328	873	840	13	---NA---
RFL_Contig1329	1163	1080	17	protein
RFL_Contig133	1177	1080	17	phloem-specific lectin	F:carbohydrate binding; P:biological_process; F:sugar binding; C:cellular_component
RFL_Contig1330	694	660	10	nonspecific lipid-transfer protein 1 expressed	P:transport; C:cytoplasm; F:lipid binding
RFL_Contig1331	2602	1080	17	---NA---
RFL_Contig1332	1175	1080	17	atp-dependent clp protease proteolytic subunit	C:plastid; F:hydrolase activity; P:cellular component organization; P:cellular process; C:thylakoid; P:protein metabolic process; P:catabolic process
RFL_Contig1333	2567	1080	17	phosphatidylcholine-sterol o-	C:mitochondrion; F:transferase activity; P:lipid metabolic process
RFL_Contig1334	798	720	11	hypothetical protein SORBIDRAFT_02g005370 [Sorghum bicolor]	C:cytoplasm
RFL_Contig1335	1177	1080	17	chaperone protein dnaj-related-like	P:protein metabolic process; P:cellular process; F:protein binding; P:cellular component organization; P:biosynthetic process; P:secondary metabolic process; P:lipid metabolic process; C:plastid
RFL_Contig1336	945	900	14	senescence-associated protein	F:receptor activity
RFL_Contig1337	805	780	12	vq motif family protein	C:plastid
RFL_Contig1338	2822	1080	17	protein	C:cytoplasm; C:plasma membrane
RFL_Contig1339	725	660	10	protein	P:growth; P:cell cycle; P:cellular process
RFL_Contig134	908	840	13	cold induced
RFL_Contig1340	4030	1080	17	double-stranded rna-binding domain -containing	P:response to abiotic stimulus; P:response to external stimulus; P:response to stress; F:RNA binding; F:protein binding; F:hydrolase activity; P:response to endogenous stimulus; P:signal transduction; P:transcription; C:nucleus
RFL_Contig1341	3397	1080	17	leucine-rich repeat-containing protein	P:cell death; P:response to stress; F:protein binding; F:nucleotide binding
RFL_Contig1342	1064	1020	16	attic21 cia5 tic21	F:transporter activity; P:cellular homeostasis; C:membrane; C:plastid; F:protein binding; P:transport; P:cellular process
RFL_Contig1344	1820	1080	17	n-terminal domain containing expressed	C:nucleus
RFL_Contig1345	830	780	12	dynein light chain	C:cytoplasm; C:cell; C:cytoskeleton; C:intracellular; P:cellular process; F:motor activity
RFL_Contig1346	1627	1080	17	hypothetical protein SORBIDRAFT_03g039405 [Sorghum bicolor]	C:plastid
RFL_Contig1347	1248	1080	17	epoxide hydrolase 2	F:hydrolase activity
RFL_Contig1348	960	900	14	thioredoxin y	F:enzyme regulator activity; F:molecular_function; F:catalytic activity; P:cellular homeostasis; P:metabolic process; C:plastid; P:biological_process; P:response to abiotic stimulus
RFL_Contig1349	1530	1080	17	b-cell receptor-associated protein 31-like containing protein	F:receptor activity; C:cell; C:cytoplasm; P:transport; P:cellular process; C:membrane; C:endoplasmic reticulum
RFL_Contig135	884	840	13	riken cdna 1110004e09	F:molecular_function; C:cytosol; P:biological_process
RFL_Contig1350	1301	1080	17	protein	C:membrane
RFL_Contig1351	1510	1080	17	ubiquitin-protein ligase zinc ion binding protein	F:ligase activity; C:nucleus; F:zinc ion binding; P:multicellular organismal development; P:protein ubiquitination; P:ubiquitin-dependent protein catabolic process; C:intracellular; F:protein binding; F:ubiquitin-protein ligase activity
RFL_Contig1352	1841	1080	17	amp dependent	F:catalytic activity; P:metabolic process
RFL_Contig1353	1690	1080	17	cpd photolyase	P:transcription; P:response to abiotic stimulus; P:response to stress; P:DNA metabolic process; F:transcription factor activity; F:catalytic activity; P:response to extracellular stimulus; P:cell communication; C:nucleus
RFL_Contig1355	1308	1080	17	coclaurine n-methyltransferase	F:transferase activity; P:biosynthetic process; P:lipid metabolic process; C:mitochondrion; C:plasma membrane
RFL_Contig1356	689	660	10	at1g04290	F:hydrolase activity; C:peroxisome
RFL_Contig1357	2043	1080	17	f-box domain containing protein
RFL_Contig1358	3076	1080	17	barley stem rust resistance protein	P:biosynthetic process; P:cellular process; P:protein modification process; F:binding; F:nucleotide binding; P:transport; F:kinase activity
RFL_Contig1359	1115	1080	17	at1g04360	F:metal ion binding; C:cytoplasmic membrane-bounded vesicle; F:zinc ion binding; F:protein binding
RFL_Contig136	623	600	9	negatively light-regulated expressed
RFL_Contig1360	1038	960	15	dna polymerase epsilon subunit 3	F:DNA binding; P:transcription; C:nucleus
RFL_Contig1361	2724	1080	17	---NA---
RFL_Contig1362	543	480	7	---NA---
RFL_Contig1363	832	780	12	---NA---
RFL_Contig1364	573	540	8	f1f0-atpase inhibitor protein	F:enzyme regulator activity; P:nucleobase, nucleoside, nucleotide and nucleic acid metabolic process; C:mitochondrion
RFL_Contig1365	1338	1080	17	gibberellin receptor gid1l2	F:receptor activity
RFL_Contig1366	927	900	14	at2g04039 at2g04039	C:plastid
RFL_Contig1367	579	540	8	---NA---
RFL_Contig1368	407	360	5	n-acetylglucosaminyltransferase i	C:membrane; C:Golgi apparatus; F:transferase activity; C:cytoplasm; P:response to stress; P:response to abiotic stimulus; P:biosynthetic process; P:protein modification process; P:carbohydrate metabolic process
RFL_Contig1369	1893	1080	17	OSJNBb0022F23.7 [Oryza sativa (japonica cultivar-group)]
RFL_Contig137	627	600	9	pollen allergen cyn d 23	C:cytoplasmic membrane-bounded vesicle
RFL_Contig1370	835	780	12	h aca ribonucleoprotein complex subunit 1-like protein 1	F:catalytic activity; F:RNA binding; C:nucleolus; C:membrane; C:plastid; C:thylakoid
RFL_Contig1371	1271	1080	17	serine threonine-protein kinase eg2-like	P:biosynthetic process; P:cellular process; C:nucleolus; P:cellular component organization; P:protein modification process; F:nucleotide binding; C:cytoskeleton; F:kinase activity
RFL_Contig1372	904	840	13	ptpla domain	P:cellular process; P:protein modification process; F:hydrolase activity; P:cell differentiation; C:cytosol; F:catalytic activity; C:membrane; C:nucleus; P:growth
RFL_Contig1375	1111	1080	17	aba-induced protein	C:mitochondrion
RFL_Contig1376	901	840	13	steroid binding	C:cytoplasm; F:binding; C:nucleus; C:membrane; C:plastid; C:thylakoid
RFL_Contig1377	524	480	7	---NA---
RFL_Contig1379	800	720	11	photosystem ii reaction center w protein	C:membrane; C:thylakoid; C:plastid; P:photosynthesis
RFL_Contig138	548	480	7	40s ribosomal protein s29	F:binding; F:structural molecule activity; C:ribosome; C:cytosol; P:translation
RFL_Contig1380	1904	1080	17	bzip transcription factor	F:DNA binding; F:protein binding; F:transcription factor activity; C:nucleus; P:transcription
RFL_Contig1381	1934	1080	17	plastid ppgpp synthase	F:transferase activity; P:response to external stimulus; P:response to stress; C:cytoplasm; P:response to endogenous stimulus; C:plastid; C:membrane; F:transporter activity
RFL_Contig1382	1219	1080	17	1-aminocyclopropane-1-carboxylate oxidase	F:binding; P:biosynthetic process; P:cellular amino acid and derivative metabolic process; P:ripening; F:catalytic activity; P:metabolic process
RFL_Contig1383	2331	1080	17	receptor kinase - like protein	P:protein modification process; C:cytoplasm; F:nucleotide binding; C:membrane; F:kinase activity; P:signal transduction; C:mitochondrion
RFL_Contig1384	2644	1080	17	hypothetical protein OsJ_25417 [Oryza sativa Japonica Group]
RFL_Contig1385	1768	1080	17	rna-binding motif x-linked 2	F:RNA binding; F:binding; F:nucleotide binding
RFL_Contig1386	2009	1080	17	c-terminal zinc-finger	F:binding
RFL_Contig1387	2065	1080	17	---NA---
RFL_Contig1388	3425	1080	17	bipolar kinesin krp-	P:biosynthetic process; P:cellular process; F:nucleotide binding; F:motor activity; C:cytoskeleton
RFL_Contig1389	550	480	7	glycine-rich protein
RFL_Contig139	560	480	7	phactr2 protein
RFL_Contig1390	2997	1080	17	leucine-rich repeat transmembrane protein	P:protein modification process; C:cytoplasm; C:plasma membrane; F:protein binding; F:kinase activity; F:nucleotide binding; P:signal transduction
RFL_Contig1391	1026	960	15	---NA---
RFL_Contig1393	1636	1080	17	protein binding protein	P:DNA replication; P:cell cycle; F:DNA binding; C:nucleus
RFL_Contig1394	1660	1080	17	f-box and wd40 domain
RFL_Contig1395	760	720	11	---NA---
RFL_Contig1396	2092	1080	17	hypothetical protein OsI_08923 [Oryza sativa Indica Group]	C:plastid
RFL_Contig1397	1790	1080	17	---NA---
RFL_Contig1398	742	720	11	ribosomal protein l26	F:structural molecule activity; C:ribosome; P:translation; C:mitochondrion
RFL_Contig1399	974	900	14	Os05g0358101 [Oryza sativa Japonica Group]	C:mitochondrion
RFL_Contig14	1478	1080	17	non-structural maintenance of chromosome	F:molecular_function; P:biological_process; C:cellular_component
RFL_Contig140	680	660	10	60s ribosomal protein l37	C:ribosome; F:binding; C:intracellular; F:DNA binding; P:cellular component organization; P:cellular process; F:structural molecule activity; P:translation; F:RNA binding; C:plastid
RFL_Contig1400	1585	1080	17	protein	F:molecular_function; P:biological_process; C:cellular_component; F:sulfotransferase activity
RFL_Contig1401	979	960	15	---NA---
RFL_Contig1402	1663	1080	17	aldo keto reductase	C:cell wall; C:plastid; P:metabolic process; F:catalytic activity
RFL_Contig1403	2128	1080	17	c2 von willebrand type a copine	F:lipid binding; P:response to stress; P:cell death; P:cellular homeostasis
RFL_Contig1404	2251	1080	17	serine protease-like protein	F:catalytic activity
RFL_Contig1405	573	540	8	Os02g0463401 [Oryza sativa Japonica Group]
RFL_Contig1406	1258	1080	17	hypothetical protein SORBIDRAFT_09g023990 [Sorghum bicolor]	C:plastid
RFL_Contig1407	707	660	10	iaa14 - auxin-responsive aux iaa family member	P:metabolic process; P:biosynthetic process; P:cellular process; P:transcription; P:response to endogenous stimulus
RFL_Contig1408	1989	1080	17	dnaj heat shock	F:binding; P:protein metabolic process; P:cellular process; F:protein binding; F:nucleotide binding; P:response to stress; P:response to abiotic stimulus; C:membrane; C:plastid; C:thylakoid
RFL_Contig1409	1067	1020	16	ribonucleoprotein a	F:RNA binding; P:response to stress; P:response to abiotic stimulus; C:plastid; P:response to endogenous stimulus; C:membrane; C:thylakoid
RFL_Contig141	796	720	11	pollen-specific c2 domain containing protein	F:molecular_function; P:biological_process; C:cellular_component
RFL_Contig1410	1431	1080	17
RFL_Contig1411	1153	1080	17	protein	C:plastid
RFL_Contig1412	1121	1080	17	phosphatidate cytidylyltransferase family expressed	F:kinase activity; P:biosynthetic process; P:cellular process; P:lipid metabolic process; F:transferase activity; C:plastid; C:membrane; C:mitochondrion
RFL_Contig1413	741	720	11
RFL_Contig1414	1703	1080	17
RFL_Contig1415	740	720	11	50s ribosomal protein l27	C:ribosome; F:structural molecule activity; C:plastid; P:translation
RFL_Contig1416	4418	1080	17	rfr1 (ref4-related 1)	C:cytoplasm
RFL_Contig1417	978	900	14	#NAME?	F:transferase activity; P:biosynthetic process; P:cellular process; P:response to endogenous stimulus; P:signal transduction; C:cell; C:plastid; F:catalytic activity
RFL_Contig1418	5877	1080	17	atp binding
RFL_Contig1419	548	480	7	---NA---
RFL_Contig142	1645	1080	17	mannan endo- -beta-mannosidase	C:cell; P:carbohydrate metabolic process; C:cytoplasm; F:hydrolase activity; F:binding
RFL_Contig1420	1460	1080	17	Os03g0163400 [Oryza sativa Japonica Group]	C:plastid; C:mitochondrion
RFL_Contig1421	885	840	13	transcription initiation factor tfiid subunit 9b	F:DNA binding; C:nucleoplasm; F:translation factor activity, nucleic acid binding; F:transcription regulator activity; P:cellular component organization; P:transcription
RFL_Contig1422	2509	1080	17	---NA---
RFL_Contig1423	790	720	11	glycine decarboxylase complex h-protein	F:catalytic activity; F:nucleotide binding; F:binding; C:cytoplasm; C:mitochondrion; P:catabolic process; P:cellular amino acid and derivative metabolic process
RFL_Contig1424	2169	1080	17	staphylococcal nucleaseue family expressed	F:nuclease activity; F:nucleic acid binding
RFL_Contig1425	579	540	8	atp binding nucleoside-triphosphatase nucleotide binding	F:hydrolase activity; F:nucleotide binding
RFL_Contig1426	1761	1080	17	phd finger family protein	F:binding; C:intracellular
RFL_Contig1427	2471	1080	17	calcium-binding ef hand family protein	C:cytoplasm; C:nucleus; F:binding
RFL_Contig1428	1719	1080	17	f-box domain containing expressed	C:plastid; C:mitochondrion
RFL_Contig1429	1469	1080	17	isoflavone reductase irl	P:metabolic process; F:catalytic activity; C:mitochondrion; F:binding
RFL_Contig143	1206	1080	17	---NA---
RFL_Contig1430	1878	1080	17	protein
RFL_Contig1431	1670	1080	17	ribulose -bisphosphate carboxylase activase	F:nucleotide binding; F:transcription factor activity; C:plastid
RFL_Contig1432	2289	1080	17	microtubule-associated protein map65-1a
RFL_Contig1433	1380	1080	17	f-box domain containing protein
RFL_Contig1434	2053	1080	17	---NA---
RFL_Contig1435	1900	1080	17	threonine synthase	P:biosynthetic process; P:cellular amino acid and derivative metabolic process; F:binding; F:catalytic activity; C:plastid
RFL_Contig1436	2107	1080	17	peptide transporter ptr2-b	C:membrane; P:transport; F:transporter activity
RFL_Contig1437	640	540	8	---NA---
RFL_Contig1438	2466	1080	17	protein	F:protein binding; P:cell growth; P:reproduction; P:post-embryonic development; P:embryonic development; C:intracellular; F:nucleotide binding
RFL_Contig1439	1205	1080	17	phenazine biosynthesis	F:catalytic activity; C:mitochondrion; P:biosynthetic process
RFL_Contig144	1047	1020	16	cysteine inhibitor 1	F:enzyme regulator activity; C:mitochondrion
RFL_Contig1441	816	780	12	protein	F:catalytic activity; P:protein metabolic process; P:cellular process
RFL_Contig1442	767	720	11	Os07g0569600 [Oryza sativa Japonica Group]	C:plastid
RFL_Contig1443	1138	1080	17	protein
RFL_Contig1444	2200	1080	17	gibberellin receptor gid1l2	C:plastid
RFL_Contig1445	2003	1080	17	bgl14_orysj ame: full=probable inactive beta-glucosidase 14 short=os4bglu14 flags: precursor	F:hydrolase activity; P:carbohydrate metabolic process; C:cytoplasm; F:binding
RFL_Contig1446	3112	1080	17	splicing factor u2af 38 kda subunit	F:RNA binding; P:reproduction; P:post-embryonic development; P:response to abiotic stimulus; C:nucleus; F:binding; F:nucleotide binding
RFL_Contig1447	2103	1080	17	transcriptional regulator	C:mitochondrion
RFL_Contig1448	1764	1080	17	atp gtp-binding protein	F:nucleotide binding; F:transferase activity; C:plastid; F:kinase activity
RFL_Contig1449	1560	1080	17	lipid phosphate phosphatase 3	C:membrane; C:cytoplasm; F:catalytic activity
RFL_Contig145	627	600	9	---NA---
RFL_Contig1450	2159	1080	17	exo70 exocyst complex subunit family protein	C:cytoplasm
RFL_Contig1451	1315	1080	17	sirohydrochlorin ferrochelatase	F:binding; F:catalytic activity; P:biosynthetic process; P:cellular process; P:response to stress; C:plastid
RFL_Contig1452	899	840	13	cysteine protease 2	F:hydrolase activity; C:mitochondrion
RFL_Contig1453	1051	1020	16	protein phosphatase	P:protein modification process; F:protein binding; P:signal transduction; C:mitochondrion; P:metabolic process; P:response to endogenous stimulus; F:hydrolase activity; C:nucleus
RFL_Contig1455	1061	1020	16	cinnamoyl- reductase	F:catalytic activity; P:metabolic process; P:cellular process; F:binding
RFL_Contig1456	2539	1080	17	atp binding	C:cytoplasm
RFL_Contig1457	847	780	12	---NA---
RFL_Contig1458	1554	1080	17	nac domain ipr003441	P:regulation of transcription; F:DNA binding
RFL_Contig1459	1165	1080	17	coiled-coil domain-containing protein 25	F:protein binding
RFL_Contig146	711	660	10	---NA---
RFL_Contig1461	772	720	11	hageman factor inhibitor	C:extracellular region; F:enzyme regulator activity
RFL_Contig1462	2398	1080	17	3-phosphoinositide-dependent protein kinase-1 pdk1	P:protein modification process; F:kinase activity; F:lipid binding; P:metabolic process; P:cellular process; C:plasma membrane; F:protein binding; F:nucleotide binding
RFL_Contig1463	721	660	10	hypothetical protein OsI_27103 [Oryza sativa Indica Group]	C:plastid
RFL_Contig1464	1506	1080	17
RFL_Contig1465	877	840	13	dna-directed rna polymerase ii 19 kda polypeptide	F:transferase activity; P:transcription; C:nucleoplasm; C:intracellular; C:mitochondrion
RFL_Contig1466	823	780	12	nucleotide diphosphate kinase ia	P:response to stress; F:kinase activity; P:biosynthetic process; P:nucleobase, nucleoside, nucleotide and nucleic acid metabolic process; P:response to external stimulus; P:signal transduction; P:response to abiotic stimulus; P:cellular process; P:response to endogenous stimulus; F:binding; C:plastid; F:protein binding; C:thylakoid; C:nucleus; F:nucleotide binding
RFL_Contig1467	883	840	13	mft2 - corn mft-like protein	F:lipid binding
RFL_Contig1468	1371	1080	17	cell division protein chloroplast homolog precursor	F:protein binding; P:cellular process; F:nucleotide binding; P:cellular component organization; C:plastid; F:structural molecule activity; F:hydrolase activity; C:cytoskeleton
RFL_Contig1469	632	600	9	acid phosphatase	C:cell; C:mitochondrion; F:hydrolase activity
RFL_Contig147	594	540	8	dna-binding protein s1fa2	F:DNA binding; P:transcription; C:nucleus
RFL_Contig1470	2734	1080	17	cell division protein	P:protein metabolic process; F:hydrolase activity; P:cellular process; C:membrane; C:plastid; F:nucleotide binding
RFL_Contig1471	1022	960	15	protein sft2	C:membrane; P:transport; P:cellular process
RFL_Contig1472	1097	1020	16	rna polymerase rpc34 subunit family protein	F:transferase activity; F:DNA binding; P:transcription; C:plastid; C:nucleus
RFL_Contig1473	1198	1080	17	Os12g0230600 [Oryza sativa Japonica Group]	C:plastid
RFL_Contig1474	668	600	9	---NA---
RFL_Contig1475	844	780	12	pathogenesis-related protein 1	P:response to stress; P:response to biotic stimulus; C:plastid
RFL_Contig1477	3683	1080	17	H0702G05.11 [Oryza sativa (indica cultivar-group)]
RFL_Contig1478	1328	1080	17	salt tolerance protein	P:response to stress; P:response to abiotic stimulus
RFL_Contig1479	3431	1080	17	kinesin heavy chain	P:biosynthetic process; P:cellular process; C:plasma membrane; F:nucleotide binding; F:motor activity; C:cytoskeleton
RFL_Contig148	514	480	7	metallothioneine type2	F:binding
RFL_Contig1480	2814	1080	17	aspartic proteinase	C:cytoplasm; F:protein binding; P:protein metabolic process; P:catabolic process; F:hydrolase activity; P:lipid metabolic process
RFL_Contig1481	1374	1080	17	aaa atpase containing von willebrand factor type a	C:cytoplasm
RFL_Contig1483	2480	1080	17	chromatin remodelling complex atpase chain isw-	F:nucleotide binding; C:mitochondrion; F:hydrolase activity; F:DNA binding; F:transferase activity
RFL_Contig1485	2064	1080	17	ac099400_1 polyprotein	C:mitochondrion
RFL_Contig1486	1533	1080	17	---NA---
RFL_Contig1487	942	900	14	---NA---
RFL_Contig1488	1083	1020	16	protein	P:biosynthetic process; P:nucleobase, nucleoside, nucleotide and nucleic acid metabolic process; C:peroxisome; F:nucleotide binding; C:plastid; F:kinase activity
RFL_Contig1489	2689	1080	17	ettin-like auxin response factor	P:response to endogenous stimulus; F:DNA binding; C:nucleus; P:transcription
RFL_Contig149	637	600	9	protein	C:membrane; C:intracellular; P:biosynthetic process; P:cellular process; C:mitochondrion
RFL_Contig1490	877	840	13	Os02g0816700 [Oryza sativa Japonica Group]	F:molecular_function; P:biological_process; C:cellular_component
RFL_Contig1491	2194	1080	17	protein	F:DNA binding; P:transcription
RFL_Contig1492	1423	1080	17	transposon ping pong snoopy sub-class	C:cytoplasmic membrane-bounded vesicle
RFL_Contig1493	2263	1080	17	afg1-like atpase family protein	F:hydrolase activity; F:nucleotide binding; C:mitochondrion
RFL_Contig1495	1161	1080	17	protein	C:membrane; C:thylakoid; F:binding; P:photosynthesis
RFL_Contig1496	1699	1080	17	sec12-like protein 1	P:transport; P:response to extracellular stimulus; P:cell communication; P:response to stress; P:cellular process; C:endoplasmic reticulum; C:mitochondrion
RFL_Contig1497	1356	1080	17	protein	P:cellular process; C:mitochondrion
RFL_Contig1498	1077	1020	16	tumor-related protein	C:plastid; F:molecular_function; P:biological_process; C:cellular_component
RFL_Contig1499	793	720	11	protein	C:ribosome; C:nucleolus; F:RNA binding; P:cellular process
RFL_Contig15	526	480	7	60s ribosomal protein l31	C:ribosome; F:structural molecule activity; P:translation
RFL_Contig150	1451	1080	17	r3h domain containing	F:nucleic acid binding; C:mitochondrion
RFL_Contig1500	1493	1080	17	Os06g0152800 [Oryza sativa Japonica Group]	F:molecular_function; P:biological_process; C:cellular_component
RFL_Contig1501	722	660	10	protein	C:ribosome; F:structural molecule activity; C:plastid; P:translation
RFL_Contig1502	794	720	11	glutathione peroxidase	P:metabolic process; F:catalytic activity; P:response to stress
RFL_Contig1503	584	540	8	---NA---
RFL_Contig1504	1258	1080	17	alpha beta fold family protein	F:hydrolase activity; P:metabolic process; P:cellular process
RFL_Contig1505	1098	1080	17	chalcone isomerase 3	P:biosynthetic process; P:cellular amino acid and derivative metabolic process; P:secondary metabolic process; F:catalytic activity; C:plastid
RFL_Contig1506	1845	1080	17	inosine-5 -monophosphate expressed	F:catalytic activity; P:biosynthetic process; P:nucleobase, nucleoside, nucleotide and nucleic acid metabolic process; F:binding; P:metabolic process
RFL_Contig1507	1064	1020	16	atp-dependent clp protease adaptor protein	C:plastid; P:protein metabolic process; P:catabolic process
RFL_Contig1508	3508	1080	17	atp-dependent clp protease atp-binding subunit precursor	P:biosynthetic process; P:cellular process; P:protein metabolic process; F:hydrolase activity; F:protein binding; F:nucleotide binding; C:plastid
RFL_Contig1509	967	900	14	glutathione peroxidase	C:plastid; P:response to stress; F:catalytic activity; P:metabolic process; C:membrane; C:thylakoid
RFL_Contig151	741	720	11	protein	C:cellular_component
RFL_Contig1510	3201	1080	17	poly polymerase catalytic domain containing expressed	F:NAD+ ADP-ribosyltransferase activity
RFL_Contig1511	978	900	14	heat-shock protein	P:response to stress
RFL_Contig1512	1774	1080	17	hypothetical protein OsJ_25366 [Oryza sativa Japonica Group]	C:mitochondrion; F:ribose-5-phosphate isomerase activity; P:pentose-phosphate shunt, non-oxidative branch
RFL_Contig1513	692	660	10	---NA---
RFL_Contig1515	687	660	10	zim motif family protein
RFL_Contig1516	2037	1080	17	protein kinase	P:biosynthetic process; P:cellular process; P:protein modification process; F:nucleotide binding; F:kinase activity
RFL_Contig1517	887	840	13	acid phosphatase vanadium-dependent haloperoxidase related	C:cell; C:membrane; C:cytoplasm; F:catalytic activity
RFL_Contig1518	806	720	11	pectinesterase inhibitor domain containing protein	C:cytoplasm
RFL_Contig1519	3202	1080	17	alanyl-trna synthetase	F:catalytic activity; P:nucleobase, nucleoside, nucleotide and nucleic acid metabolic process; P:translation; P:cellular amino acid and derivative metabolic process; F:nucleic acid binding; F:nucleotide binding; C:mitochondrion
RFL_Contig152	1672	1080	17	cytochrome p450	C:cytoplasm; F:molecular_function; F:catalytic activity; F:binding; P:generation of precursor metabolites and energy
RFL_Contig1520	1669	1080	17	fenr2_orysj ame: full=ferredoxin--nadp root chloroplastic short=fnr flags: precursor	F:nucleotide binding; C:membrane; C:thylakoid; F:catalytic activity; C:plastid; P:generation of precursor metabolites and energy
RFL_Contig1521	1100	1080	17	vacuolar protein sorting 29	P:transport; P:cellular process; C:cell; C:membrane; C:endosome; F:hydrolase activity
RFL_Contig1522	2136	1080	17	ntaq1_orysi ame: full=protein n-terminal glutamine amidohydrolase ame: full=protein nh2-terminal glutamine deamidase short=n-terminal gln amidase short=nt -amidase	C:intracellular
RFL_Contig1523	519	480	7	protein brick1	F:protein binding; C:cytoskeleton; P:anatomical structure morphogenesis; P:cellular component organization; P:cellular process; P:cell differentiation; P:multicellular organismal development; C:cytoplasm
RFL_Contig1524	675	600	9	---NA---
RFL_Contig1525	911	840	13	hypothetical protein OsI_34768 [Oryza sativa Indica Group]
RFL_Contig1526	1960	1080	17	protein	P:carbohydrate metabolic process; F:hydrolase activity; P:cellular component organization; P:cellular process; C:mitochondrion
RFL_Contig1527	1043	1020	16	at1g20140 t20h2_8	P:protein metabolic process; P:cellular process; C:nucleolus; P:reproduction; P:post-embryonic development; P:embryonic development; P:response to stress; P:response to abiotic stimulus; F:protein binding; F:kinase activity; C:cytoplasm
RFL_Contig1529	1465	1080	17	hypothetical protein OsI_21677 [Oryza sativa Indica Group]	C:plastid
RFL_Contig153	1159	1080	17	brown planthopper-induced resistance protein 1	P:metabolic process; C:plastid; F:catalytic activity
RFL_Contig1530	1744	1080	17	triose phosphate phosphate translocator	P:transport; C:membrane; C:plastid; F:transporter activity
RFL_Contig1531	2016	1080	17	y3739_arath ame: full=uncharacterized membrane protein at3g27390	C:cytoplasm; C:plasma membrane
RFL_Contig1532	1262	1080	17	hypothetical protein SORBIDRAFT_04g029660 [Sorghum bicolor]	C:cytoplasm; C:membrane
RFL_Contig1533	1411	1080	17	wd40 repeat compass complex protein	C:intracellular; F:kinase activity; F:nucleotide binding; C:plasma membrane
RFL_Contig1534	1383	1080	17	zf-hd homeobox protein	F:DNA binding; P:transcription
RFL_Contig1536	1151	1080	17	protein	P:generation of precursor metabolites and energy; P:protein metabolic process; P:photosynthesis; F:hydrolase activity; C:plastid; C:thylakoid; F:protein binding; P:metabolic process; P:catabolic process; F:catalytic activity
RFL_Contig1537	2519	1080	17	poly-glutamine tract-binding protein	F:protein binding
RFL_Contig1538	1369	1080	17	Os01g0699600 [Oryza sativa Japonica Group]	P:biosynthetic process; P:cellular process; P:protein modification process; F:nucleotide binding; F:kinase activity; C:mitochondrion
RFL_Contig1539	695	660	10	thioredoxin h-type	P:cellular homeostasis
RFL_Contig154	640	600	9	huntingtin interacting protein k	F:molecular_function; P:biological_process; C:cellular_component
RFL_Contig1540	1531	1080	17
RFL_Contig1541	2124	1080	17	protein	F:DNA binding
RFL_Contig1542	848	780	12	protein translocase protein transporter	F:protein binding; F:transporter activity; C:plastid; C:membrane; C:mitochondrion; P:transport
RFL_Contig1543	982	960	15	thioredoxin family trp26-like protein	P:biosynthetic process; P:cellular process; F:hydrolase activity; F:nucleic acid binding; F:nucleotide binding
RFL_Contig1544	1116	1080	17	chy zinc finger family expressed	F:binding; F:protein binding
RFL_Contig1545	3033	1080	17
RFL_Contig1546	965	900	14	at4g25340 t30c3_20	C:intracellular
RFL_Contig1547	2239	1080	17	iron-phytosiderophore transporter protein yellow stripe 1	C:membrane; C:cytoplasm; P:transport; P:cellular process
RFL_Contig1548	2570	1080	17	eukaryotic translation initiation factor 3	C:cytoplasm; P:translation; F:DNA binding; F:RNA binding; F:protein binding; F:translation factor activity, nucleic acid binding; C:nucleus; C:cytosol; F:nucleotide binding
RFL_Contig1549	3943	1080	17	uncharacterized cog1678 family expressed	P:generation of precursor metabolites and energy; F:molecular_function
RFL_Contig155	930	900	14	electron carrier electron transporter iron ion binding protein	F:binding; F:molecular_function; C:plastid
RFL_Contig1550	529	480	7	polyprotein	F:binding; P:metabolic process; P:cellular process
RFL_Contig1551	873	840	13	pathogenesis related protein	P:response to biotic stimulus; P:response to stress
RFL_Contig1552	830	780	12	hypothetical protein SORBIDRAFT_09g004280 [Sorghum bicolor]	F:molecular_function; P:biological_process
RFL_Contig1553	1096	1020	16	esterase lipase thioesterase family	F:hydrolase activity; C:plastid
RFL_Contig1555	990	960	15	chaperone protein	P:response to stress; F:protein binding; C:membrane; C:plastid; C:thylakoid
RFL_Contig1556	937	900	14	rhicadhesin receptor	F:molecular_function; F:receptor activity; F:binding; C:cytoplasm; F:catalytic activity; P:metabolic process; C:extracellular region
RFL_Contig1557	947	900	14	mediator complex subunit 10 cg5057-pa	C:nucleoplasm; P:transcription; F:transcription regulator activity
RFL_Contig1558	543	480	7	chymotrypsin inhibitor-2	C:extracellular region; F:enzyme regulator activity; P:response to external stimulus; P:response to stress; F:protein binding
RFL_Contig1559	1507	1080	17	arginine n-methyltransferase family protein	C:cytoplasm; F:transferase activity; P:protein modification process; P:reproduction; P:post-embryonic development
RFL_Contig157	1150	1080	17	jaz1 (jasmonate-zim-domain protein 1) protein binding	P:response to endogenous stimulus; P:multicellular organismal development
RFL_Contig1570	1921	1080	17	aspartic-type endopeptidase pepsin a	C:membrane; C:cytoplasm; P:protein metabolic process; P:catabolic process; F:hydrolase activity
RFL_Contig1571	1060	1020	16	ankyrin repeat family protein	F:protein binding
RFL_Contig1572	1376	1080	17	light harvesting chlorophyll a b-binding protein	F:binding; P:generation of precursor metabolites and energy; P:photosynthesis; C:membrane; C:thylakoid; P:protein modification process; C:plastid
RFL_Contig1575	802	780	12	hypothetical protein SORBIDRAFT_01g045810 [Sorghum bicolor]
RFL_Contig1576	1936	1080	17	growth regulator expressed	C:mitochondrion; C:plastid
RFL_Contig1577	1095	1020	16	---NA---
RFL_Contig1578	707	660	10	small nuclear ribonucleoprotein f	C:nucleus; F:nucleic acid binding; C:intracellular
RFL_Contig1579	1047	1020	16	---NA---
RFL_Contig158	462	420	6	cytochrome c oxidase polypeptide vc	P:generation of precursor metabolites and energy; C:cell; C:membrane; C:mitochondrion; F:catalytic activity; F:transporter activity
RFL_Contig1580	1116	1080	17	cbf-like transcription factor	F:transcription factor activity; C:nucleus; P:transcription
RFL_Contig1581	1038	960	15	chalcone isomerase	P:biosynthetic process; P:cellular amino acid and derivative metabolic process; P:secondary metabolic process; F:catalytic activity
RFL_Contig1582	2859	1080	17	transposon mutator sub- expressed	F:protein binding; F:signal transducer activity; P:response to abiotic stimulus
RFL_Contig1583	1969	1080	17	protein	P:cellular component organization; P:cellular process; C:cytoplasm; C:cell wall; F:hydrolase activity; F:enzyme regulator activity
RFL_Contig1584	1359	1080	17	mybr domain class transcription factor	C:nucleus; F:DNA binding; F:binding; C:plastid
RFL_Contig1585	849	780	12	expressed protein [Oryza sativa (japonica cultivar-group)]	C:mitochondrion
RFL_Contig1586	1001	960	15	membrane protein	C:cytoplasmic membrane-bounded vesicle
RFL_Contig1587	1758	1080	17	eukaryotic initiation factor 4a	P:biosynthetic process; P:cellular process; F:hydrolase activity; F:RNA binding; F:nucleotide binding; F:translation factor activity, nucleic acid binding; P:translation
RFL_Contig1588	540	480	7	---NA---
RFL_Contig1589	1170	1080	17	protein	P:response to endogenous stimulus; P:cellular process
RFL_Contig159	1899	1080	17	auxin response factor	P:regulation of transcription, DNA-dependent; P:transcription; P:regulation of transcription; F:DNA binding; C:nucleus
RFL_Contig1590	1694	1080	17	growth-regulating factor 1	F:protein binding; C:plastid
RFL_Contig1591	953	900	14	---NA---
RFL_Contig1592	1303	1080	17	f-box family protein	F:hydrolase activity
RFL_Contig1593	942	900	14	hypothetical protein [Zea mays]	C:membrane
RFL_Contig1594	797	720	11	hypothetical protein LOC100275074 [Zea mays]	C:mitochondrion; C:plastid
RFL_Contig1595	990	900	14	at4g01940 t7b11_20	P:biosynthetic process; P:cellular process; F:binding; F:nuclease activity; P:cellular component organization; C:plastid; F:structural molecule activity; P:response to stress; P:DNA metabolic process
RFL_Contig1596	1629	1080	17	histone deacetylase	P:regulation of gene expression, epigenetic; P:cellular process; P:cellular component organization; P:protein modification process; F:protein binding; C:nucleus; F:hydrolase activity
RFL_Contig1597	1167	1080	17	60s ribosomal protein l10-3	C:ribosome; F:structural molecule activity; P:translation
RFL_Contig1598	1123	1080	17	low molecular weight glutenin subunit	F:molecular_function
RFL_Contig1599	976	900	14	caffeoyl 3-o-methyltransferase	F:transferase activity; F:binding; C:cytoplasm; P:biosynthetic process; P:cellular amino acid and derivative metabolic process; P:secondary metabolic process; C:mitochondrion
RFL_Contig17	1540	1080	17	hypothetical protein OsJ_06294 [Oryza sativa Japonica Group]
RFL_Contig170	1074	1020	16	beta 1 subunit of 20s proteasome	P:protein metabolic process; P:catabolic process; P:cellular process; F:binding; P:response to stress; P:response to abiotic stimulus; P:transcription; F:hydrolase activity; F:DNA binding; P:biological_process; C:cytoplasm; C:intracellular; C:nucleus; C:plasma membrane
RFL_Contig1700	406	360	5	defensin protein	P:response to stress; P:response to biotic stimulus; P:biological_process
RFL_Contig1701	1443	1080	17	cxe carboxylesterase	F:hydrolase activity; F:carboxylesterase activity
RFL_Contig1702	1946	1080	17	aspartate-trna ligase	P:biosynthetic process; P:cellular process; F:nucleic acid binding; P:nucleobase, nucleoside, nucleotide and nucleic acid metabolic process; P:translation; P:cellular amino acid and derivative metabolic process; F:nucleotide binding; F:catalytic activity; P:biological_process; C:cytoplasm
RFL_Contig1704	846	780	12	cytidine deaminase	F:binding; F:hydrolase activity
RFL_Contig1705	1935	1080	17	protein	F:catalytic activity; F:transporter activity; C:membrane; C:mitochondrion; P:cellular component organization; P:generation of precursor metabolites and energy
RFL_Contig1706	991	960	15	---NA---
RFL_Contig1707	1222	1080	17	protein	C:plastid
RFL_Contig1708	675	600	9	dna-directed rna polymerase ii kda polypeptide	F:transferase activity; F:transcription regulator activity; F:binding; C:nucleoplasm; P:transcription; C:intracellular; F:DNA binding
RFL_Contig1709	1626	1080	17	big map kinase	P:biosynthetic process; P:cellular process; F:kinase activity; F:signal transducer activity; P:protein modification process; F:nucleotide binding
RFL_Contig171	1004	960	15	calmodulin	C:nucleus; F:binding; C:plastid; P:response to stress; P:response to abiotic stimulus
RFL_Contig1710	791	720	11	nuclear protein e3- isoform expressed	C:mitochondrion
RFL_Contig1711	630	600	9	cox viia-like protein	C:plasma membrane; F:molecular_function; F:catalytic activity; F:transporter activity; C:membrane; C:mitochondrion
RFL_Contig1712	611	540	8	---NA---
RFL_Contig1713	1468	1080	17	ankyrin repeat protein emb506	C:mitochondrion; F:protein binding; C:plastid
RFL_Contig1714	905	840	13	glutathione peroxidase	P:response to stress; P:reproduction; P:post-embryonic development; P:embryonic development; P:metabolic process; F:catalytic activity; C:cytosol; C:endoplasmic reticulum
RFL_Contig1715	1064	1020	16	gcn5-related n-acetyltransferase family protein	P:metabolic process; F:transferase activity; C:plastid
RFL_Contig1718	820	780	12	glutathione s-transferase gstf2	F:transferase activity
RFL_Contig172	634	600	9	protein	P:response to endogenous stimulus; C:membrane; C:intracellular
RFL_Contig1721	1010	960	15	heavy metal-associated domain containing expressed	P:transport; F:binding
RFL_Contig1723	1436	1080	17	---NA---
RFL_Contig1724	4174	1080	17	ribosome biogenesis protein	F:hydrolase activity; C:nucleus; P:cellular process; F:nucleotide binding
RFL_Contig1725	817	720	11	disease resistance response protein 206	C:cytoplasm
RFL_Contig1726	1823	1080	17	protein	P:protein metabolic process; P:catabolic process; F:hydrolase activity
RFL_Contig1727	518	480	7	flower-specific gamma-thionin precursor	P:response to stress; P:biological_process
RFL_Contig1728	901	840	13	zinc finger protein	F:protein binding; C:cytoplasm; C:mitochondrion; F:binding; F:chromatin binding
RFL_Contig1729	756	720	11	---NA---
RFL_Contig173	743	720	11	hypothetical protein LOC100278045 [Zea mays]
RFL_Contig1730	931	900	14	nadh-ubiquinone oxidoreductase 20 kda subunit	P:generation of precursor metabolites and energy; C:membrane; C:intracellular; F:binding; F:catalytic activity; P:transport; C:mitochondrion
RFL_Contig1731	436	360	5	---NA---
RFL_Contig1732	3247	1080	17	coupled to transmembrane movement of substances	F:hydrolase activity; F:transporter activity; P:transport; F:nucleotide binding; C:membrane; C:plastid
RFL_Contig1733	873	840	13	protein	F:binding; C:mitochondrion
RFL_Contig1734	1407	1080	17	global transcription factor group	P:post-embryonic development; C:nucleus
RFL_Contig1735	1626	1080	17	ras-gtpase-activating protein-binding	F:nucleic acid binding; C:intracellular; P:transport; F:nucleotide binding; C:membrane
RFL_Contig1736	1842	1080	17	dihydrolipoamide dehydrogenase precursor	F:catalytic activity; P:cellular homeostasis; F:nucleotide binding; C:mitochondrion; P:generation of precursor metabolites and energy
RFL_Contig1737	561	540	8	unknown [Zea mays]	C:mitochondrion; C:membrane; C:intracellular
RFL_Contig1738	1519	1080	17	pectinacetylesterase precursor	C:cytoplasm; F:hydrolase activity
RFL_Contig174	487	420	6	hypothetical protein SORBIDRAFT_06g021510 [Sorghum bicolor]	F:hydrogen ion transmembrane transporter activity; P:ATP synthesis coupled proton transport; C:mitochondrial proton-transporting ATP synthase complex, coupling factor F(o)
RFL_Contig1740	3807	1080	17	leucine-rich repeat receptor protein kinase exs	P:biosynthetic process; P:cellular process; F:receptor activity; P:protein modification process; F:protein binding; P:metabolic process; F:nucleotide binding; C:membrane; F:kinase activity; F:catalytic activity
RFL_Contig1741	635	600	9	ralf precursor	C:cytoplasm
RFL_Contig1742	1294	1080	17	2og-fe oxygenase family expressed	P:metabolic process; F:catalytic activity
RFL_Contig1743	788	720	11	protein	F:binding
RFL_Contig1744	1544	1080	17	---NA---
RFL_Contig1745	1018	960	15	succinate dehydrogenase subunit 4	C:mitochondrion; F:binding; P:generation of precursor metabolites and energy; P:catabolic process; C:membrane
RFL_Contig1746	1665	1080	17	flavonol glucosyltransferase	F:transferase activity; P:metabolic process
RFL_Contig1747	705	660	10	chemocyanin precursor	F:binding; C:cytoplasm; F:molecular_function
RFL_Contig1748	512	420	6	---NA---
RFL_Contig1749	3192	1080	17	lon protease	P:biosynthetic process; P:cellular process; C:peroxisome; P:growth; F:hydrolase activity; P:protein metabolic process; P:catabolic process; F:nucleotide binding; P:transport; P:cellular component organization; P:post-embryonic development; C:mitochondrion
RFL_Contig176	507	420	6	---NA---
RFL_Contig1760	1096	1020	16	protein -	C:mitochondrion
RFL_Contig1761	1711	1080	17	negative regulator of systemic acquired resistance	P:response to stress; P:response to biotic stimulus; P:DNA metabolic process; P:cellular component organization; P:protein modification process; C:nucleus; F:transcription regulator activity
RFL_Contig1762	3015	1080	17	protein kinase	C:cytoplasm; F:kinase activity; P:metabolic process; P:cellular process; F:nucleotide binding
RFL_Contig1763	716	660	10	kda class i heat shock protein 1	P:response to stress
RFL_Contig1764	1878	1080	17	proliferating-cell nucleolar antigen-like protein	C:mitochondrion
RFL_Contig1765	1720	1080	17	branched-chain-amino-acid aminotransferase	P:cellular amino acid and derivative metabolic process; F:transferase activity; C:plastid
RFL_Contig1766	2183	1080	17	protein	F:nucleic acid binding; P:metabolic process; F:transferase activity; C:intracellular
RFL_Contig1767	2278	1080	17	Os12g0126800 [Oryza sativa Japonica Group]	C:plastid
RFL_Contig1769	1750	1080	17	diacylglycerol acyltransferase	F:transferase activity; C:membrane
RFL_Contig177	890	840	13	nadph quinone oxidoreductase 1	P:response to stress; P:response to biotic stimulus; C:peroxisome; F:catalytic activity; C:plastid; P:metabolic process; F:binding; P:response to abiotic stimulus; C:mitochondrion
RFL_Contig1770	983	960	15	dna binding protein	F:kinase activity; P:protein modification process; F:DNA binding; F:nuclease activity; P:response to stress; P:DNA metabolic process; C:plastid; F:protein binding
RFL_Contig1771	391	360	5	---NA---
RFL_Contig1773	832	780	12	protein	F:binding; P:generation of precursor metabolites and energy; F:molecular_function; C:plastid; P:transport
RFL_Contig1775	1032	960	15	ribosome-inactivating protein	C:cytoplasm; P:response to stress; P:response to biotic stimulus; P:translation; P:biological_process; F:hydrolase activity
RFL_Contig1777	1411	1080	17	feronia receptor-like kinase	P:biosynthetic process; P:cellular process; F:kinase activity; C:cytoplasm; C:cell wall; F:nucleotide binding; P:pollination; P:post-embryonic development; P:protein modification process; C:plasma membrane
RFL_Contig1778	898	840	13	---NA---
RFL_Contig1779	1943	1080	17	chalcone isomerase	P:biosynthetic process; P:cellular amino acid and derivative metabolic process; F:catalytic activity
RFL_Contig178	849	780	12	ubiquitin-conjugating enzyme e2-17 kda	P:protein modification process; F:nucleotide binding; F:catalytic activity; P:protein metabolic process
RFL_Contig1780	660	600	9	nadh ubiquinone oxidoreductase b22-like subunit	C:membrane; C:intracellular; C:plasma membrane; P:biosynthetic process; P:cellular process; F:catalytic activity; C:mitochondrion
RFL_Contig1781	2129	1080	17	pentatricopeptide repeat-containing	C:mitochondrion
RFL_Contig1782	831	780	12	Os04g0431700 [Oryza sativa Japonica Group]	C:mitochondrion; C:plastid
RFL_Contig1783	2330	1080	17	atp binding	P:biosynthetic process; P:cellular process; F:DNA binding; F:hydrolase activity; F:nucleotide binding; P:response to stress; P:DNA metabolic process
RFL_Contig1784	770	720	11	ac007202_19 est gb	C:mitochondrion
RFL_Contig1785	1357	1080	17	phosphatidylethanolamine n-	P:metabolic process; C:plastid; F:transferase activity
RFL_Contig1786	778	720	11	40s ribosomal protein s11	F:structural molecule activity; C:cell wall; P:reproduction; P:post-embryonic development; P:embryonic development; C:ribosome; C:cytosol; C:plastid; C:membrane; P:translation; F:RNA binding
RFL_Contig1788	633	600	9	uv-induced protein uvi31	F:enzyme regulator activity; F:transcription regulator activity; P:biosynthetic process; P:cellular process; P:reproduction; P:post-embryonic development; P:embryonic development; C:plastid; C:mitochondrion
RFL_Contig1789	780	720	11	early response to dehydration 15-like protein
RFL_Contig179	1187	1080	17	early nodulin 55-2	F:binding; C:cytoplasm; F:molecular_function
RFL_Contig1790	984	960	15	short-chain dehydrogenase reductase sdr	P:metabolic process; P:cellular process; F:binding; F:transferase activity; C:cytosol
RFL_Contig1791	1277	1080	17	tcp family transcription	P:transcription; F:transcription factor activity; C:nucleus
RFL_Contig1792	2631	1080	17	chloroplast elongation factor g	F:translation factor activity, nucleic acid binding; P:post-embryonic development; C:mitochondrion; P:translation; P:cellular component organization; P:cellular process; F:nucleotide binding; C:plastid; F:hydrolase activity; C:extracellular region
RFL_Contig1793	1196	1080	17	anthranilate synthase component ii	P:biosynthetic process; P:cellular process; P:response to stress; P:response to abiotic stimulus; F:catalytic activity; P:cellular amino acid and derivative metabolic process; C:plastid; P:response to biotic stimulus; P:response to endogenous stimulus; P:post-embryonic development
RFL_Contig1794	1027	960	15	hypothetical protein SNOG_12509 [Phaeosphaeria nodorum SN15]	F:molecular_function; P:biological_process; C:cellular_component
RFL_Contig1795	2313	1080	17	protein	C:Golgi apparatus; F:protein binding
RFL_Contig1796	1350	1080	17	cinnamoyl- reductase	P:metabolic process; P:cellular process; F:catalytic activity; F:binding
RFL_Contig1798	3245	1080	17	Os01g0678000 [Oryza sativa Japonica Group]	C:cytoplasm; C:membrane
RFL_Contig18	1163	1080	17	Os01g0606100 [Oryza sativa Japonica Group]	C:cytoplasm
RFL_Contig180	929	900	14	s-like rnase	F:RNA binding; P:response to endogenous stimulus; P:signal transduction; P:biosynthetic process; P:cellular amino acid and derivative metabolic process; P:secondary metabolic process; P:response to external stimulus; P:response to stress; F:nuclease activity; C:cytoplasm; P:biological_process; C:extracellular region; P:response to extracellular stimulus; P:cell communication; C:plasma membrane
RFL_Contig1800	1812	1080	17	amino acid transporter	C:cytoplasm; C:membrane; P:transport; F:transporter activity
RFL_Contig1801	2301	1080	17	rust resistance kinase lr10	P:protein modification process; C:cytoplasm; F:kinase activity; F:nucleotide binding; C:membrane
RFL_Contig1802	1474	1080	17	protein	C:endomembrane system; F:molecular_function; P:biological_process
RFL_Contig1803	2673	1080	17	pleckstrin homology domain-containing protein lipid-binding start domain-containing protein	F:lipid binding; P:signal transduction
RFL_Contig1805	1647	1080	17	thioredoxin fold	C:mitochondrion
RFL_Contig1806	3033	1080	17	protein	C:membrane; C:Golgi apparatus; F:protein binding; P:transport; P:cellular process; F:binding; C:plastid
RFL_Contig1808	1312	1080	17	hypothetical protein SORBIDRAFT_03g007690 [Sorghum bicolor]	P:multicellular organismal development; F:zinc ion binding; F:ubiquitin-protein ligase activity; F:protein binding; P:protein ubiquitination; C:intracellular; C:nucleus; P:ubiquitin-dependent protein catabolic process
RFL_Contig1809	2745	1080	17	dipeptidyl peptidase iv	F:hydrolase activity; C:membrane; P:protein metabolic process; P:catabolic process
RFL_Contig181	559	540	8	triptychon and	P:response to endogenous stimulus; P:signal transduction; P:response to stress; P:response to abiotic stimulus; P:biological_process; P:transcription; F:protein binding; P:reproduction; P:post-embryonic development; F:transcription factor activity; P:anatomical structure morphogenesis; P:cellular component organization; P:cell differentiation; P:multicellular organismal development; C:nucleus
RFL_Contig1810	673	600	9	protein hva22	C:membrane; P:response to stress
RFL_Contig1811	1114	1020	16	fk506 binding protein	P:protein metabolic process; P:cellular process; F:binding; F:catalytic activity; C:membrane; C:plastid; C:thylakoid
RFL_Contig1812	2137	1080	17	hypothetical protein [Oryza sativa Japonica Group]	C:membrane
RFL_Contig1813	304	240	3	---NA---
RFL_Contig1815	2253	1080	17	cs 5
RFL_Contig1816	1423	1080	17	ring-h2 finger protein atl5f	F:binding; F:protein binding
RFL_Contig1817	1081	1020	16	ap2 domain-containing transcription factor family protein	F:transcription factor activity; C:nucleus; C:mitochondrion; P:transcription
RFL_Contig1818	3573	1080	17	nb-arc domain containing expressed	F:nucleotide binding
RFL_Contig1819	3052	1080	17	f-box and wd40 domain	F:binding; F:kinase activity; C:plastid; F:nucleotide binding; F:protein binding; P:transport; P:protein modification process
RFL_Contig182	681	660	10	40s ribosomal protein s27	F:binding; F:structural molecule activity; P:cellular process; C:cell wall; C:ribosome; C:cytosol; P:translation
RFL_Contig1820	905	840	13	senescence-associated protein	F:receptor activity
RFL_Contig1821	617	600	9	protein
RFL_Contig1822	737	660	10	dcl protein	C:mitochondrion; C:plastid
RFL_Contig1823	1780	1080	17	f-box domain containing protein
RFL_Contig1824	730	660	10	swib complex baf60b domain-containing protein	C:plastid
RFL_Contig1825	2409	1080	17	rna helicase like protein	P:multicellular organismal development; F:hydrolase activity; F:nucleic acid binding; F:nucleotide binding; P:nucleobase, nucleoside, nucleotide and nucleic acid metabolic process; C:mitochondrion
RFL_Contig1826	686	660	10	protein import apparatus tic22	C:plastid
RFL_Contig1827	1342	1080	17	at4g15540 dl3810w	C:plastid
RFL_Contig1828	576	540	8	ef hand family protein	F:calcium ion binding
RFL_Contig183	721	660	10	calmodulin-related protein touch-induced	P:response to abiotic stimulus; P:biological_process; P:response to endogenous stimulus; F:binding; P:response to stress; P:flower development; P:reproduction; P:post-embryonic development; C:vacuole; P:signal transduction; C:plasma membrane; P:response to external stimulus
RFL_Contig1830	772	720	11	p8mtcp1
RFL_Contig1831	523	480	7	Os02g0690200 [Oryza sativa Japonica Group]	C:plastid
RFL_Contig1832	842	780	12	macrophage migration inhibitory factor	P:response to biotic stimulus; C:membrane; F:catalytic activity; P:response to external stimulus; P:response to stress; C:plastid
RFL_Contig1833	2812	1080	17	kinesin-like protein	P:biosynthetic process; P:cellular process; F:nucleotide binding; C:plastid; F:motor activity; C:cytoskeleton
RFL_Contig1834	433	360	5	---NA---
RFL_Contig1835	776	720	11	---NA---
RFL_Contig1836	1678	1080	17	phenylalanine ammonia-lyase	C:cytoplasm; F:catalytic activity; P:cellular amino acid and derivative metabolic process; P:secondary metabolic process; P:biosynthetic process; P:catabolic process
RFL_Contig1837	1863	1080	17	hypothetical protein OsI_09973 [Oryza sativa Indica Group]	C:membrane
RFL_Contig1838	1237	1080	17	nadh-dependent oxidoreductase expressed	P:metabolic process; F:transferase activity; F:catalytic activity
RFL_Contig1839	4624	1080	17	lupus la	C:nucleus; C:cytosol; C:mitochondrion
RFL_Contig184	930	900	14	50s ribosomal protein l10	C:ribosome; F:structural molecule activity; P:cellular process; C:plastid; P:translation; F:RNA binding
RFL_Contig1840	483	420	6	fad binding domain protein	P:oxidation reduction; F:oxidoreductase activity; P:metabolic process; F:monooxygenase activity
RFL_Contig1841	2819	1080	17	atp binding	P:biosynthetic process; P:cellular process; P:protein modification process; F:nucleotide binding; F:kinase activity; C:plastid
RFL_Contig1842	682	660	10	expressed protein-RZ53 family-2 [Oryza brachyantha]	C:mitochondrion
RFL_Contig1843	1124	1080	17	sam domain family protein	C:plastid; C:vacuole; C:membrane; C:mitochondrion; C:plasma membrane; F:transporter activity; P:transport
RFL_Contig1845	851	780	12	actin-depolymerizing factor 6	F:protein binding; C:intracellular
RFL_Contig1846	1948	1080	17	stearoyl-acyl-carrier protein desaturase	P:biosynthetic process; P:cellular process; P:lipid metabolic process; F:binding; P:metabolic process; F:catalytic activity; C:plastid
RFL_Contig1847	1805	1080	17	glycine hydroxymethyltransferase	F:RNA binding; P:metabolic process; P:cellular process; P:response to stress; P:cell death; P:catabolic process; P:cellular amino acid and derivative metabolic process; P:response to abiotic stimulus; F:protein binding; F:transferase activity; C:mitochondrion; P:biosynthetic process; C:plastid; P:biological_process; F:binding; C:ribosome; C:plasma membrane; C:extracellular region
RFL_Contig1848	569	540	8	---NA---
RFL_Contig185	824	780	12	silencing group a protein	P:biological_process; P:nucleobase, nucleoside, nucleotide and nucleic acid metabolic process; P:cellular component organization; P:cellular process; C:cytoplasm; F:protein binding; C:nucleus
RFL_Contig1851	2232	1080	17	receptor protein	F:receptor activity; P:protein modification process; F:kinase activity; F:nucleotide binding
RFL_Contig1855	1222	1080	17	seed maturation protein	C:mitochondrion; C:membrane; C:endoplasmic reticulum
RFL_Contig1857	1080	1020	16	ubiquitin-like protein 5
RFL_Contig186	571	540	8	h aca ribonucleoprotein complex subunit 3-like protein	C:nucleolus; C:nucleoplasm; P:cellular component organization; P:cell differentiation; P:multicellular organismal development; F:RNA binding; C:intracellular; C:plastid
RFL_Contig1861	1802	1080	17	phosphate transporter	P:transport; P:cellular process; F:transporter activity; C:membrane; C:plastid
RFL_Contig1862	1885	1080	17	ataxin-2 c-terminal region family expressed	F:binding; C:cytoplasm; C:plastid
RFL_Contig1863	1097	1020	16	serine-type peptidase	C:plasma membrane
RFL_Contig1865	1137	1080	17	40s ribosomal protein s4	C:ribosome; F:structural molecule activity; P:translation; F:RNA binding
RFL_Contig1866	1098	1020	16	mip sip subfamily	C:membrane; C:endoplasmic reticulum; P:transport; F:transporter activity
RFL_Contig1867	1116	1080	17	xyloglucan endotransglycosylase	F:hydrolase activity; F:transferase activity; C:cytoplasm; C:cell wall; P:carbohydrate metabolic process; P:cellular process; C:extracellular region
RFL_Contig1869	1752	1080	17	serine carboxypeptidase iii precursor	F:hydrolase activity; C:membrane; C:endoplasmic reticulum; C:vacuole; C:peroxisome; C:cytoplasm; C:extracellular region; P:protein metabolic process; P:catabolic process
RFL_Contig187	637	600	9	protein	C:mitochondrion
RFL_Contig1870	1551	1080	17	leucine zipper protein	P:transport; P:cellular process; F:catalytic activity; P:metabolic process; P:biosynthetic process; F:DNA binding; F:transporter activity; C:membrane; C:plastid; C:thylakoid; P:photosynthesis; F:binding
RFL_Contig1871	814	720	11	threonine endopeptidase	C:plastid
RFL_Contig1874	1596	1080	17	protein	C:cytoplasm; F:hydrolase activity
RFL_Contig1875	1148	1080	17	glutathione s-transferase gstu6	C:cytoplasm; F:transferase activity
RFL_Contig1876	1486	1080	17	homeodomain-leucine zipper transcription factor ipi-1	F:transcription factor activity; C:nucleus; C:plastid; P:transcription
RFL_Contig1877	1213	1080	17	alpha-gliadin storage protein	F:molecular_function
RFL_Contig1878	1640	1080	17	cis-zeatin o-glucosyltransferase	F:transferase activity
RFL_Contig1879	1928	1080	17	f-box family protein	F:hydrolase activity
RFL_Contig188	561	540	8	hypothetical protein SORBIDRAFT_03g043260 [Sorghum bicolor]	C:cytoplasm; C:mitochondrion; C:membrane; C:intracellular
RFL_Contig1880	1733	1080	17	alpha-l-fucosidase 2 precursor	F:hydrolase activity; C:mitochondrion; P:lipid metabolic process
RFL_Contig1881	1707	1080	17	fatty acyl coa reductase	F:catalytic activity; P:metabolic process; F:binding
RFL_Contig1883	1146	1080	17	ccaat-binding transcription	F:DNA binding; F:transcription regulator activity; C:nucleoplasm; F:protein binding; P:transcription; F:transcription factor activity
RFL_Contig1887	708	660	10	zinc finger protein 593	F:binding; F:nucleic acid binding; C:intracellular
RFL_Contig1888	2363	1080	17	heat shock 70 kda protein	C:cell wall; P:biosynthetic process; P:cellular process; F:binding; P:protein metabolic process; P:response to stress; P:response to abiotic stimulus; P:metabolic process; F:catalytic activity; F:nucleotide binding; C:mitochondrion; F:protein binding; P:biological_process; C:plasma membrane
RFL_Contig189	988	960	15	protein	C:mitochondrion; F:molecular_function; P:biological_process; C:cellular_component
RFL_Contig1890	809	780	12	nifu-like n-terminal domain-containing protein	F:binding; P:biosynthetic process; P:cellular process; C:mitochondrion; F:protein binding
RFL_Contig1891	1944	1080	17	vascular plant one zinc finger protein	C:mitochondrion
RFL_Contig1892	2319	1080	17	sulfate transporter	C:membrane; F:transporter activity; P:transport; P:cellular process
RFL_Contig1893	1537	1080	17	tpr domain containing expressed	F:binding
RFL_Contig1894	1371	1080	17	rna sigma-24 ecf subfamily	F:transcription factor activity; F:DNA binding; P:translational initiation; F:nucleotide binding; C:cytoplasm; P:translation; F:GTP binding; F:kinase activity; P:regulation of transcription, DNA-dependent; C:intracellular; F:translation initiation factor activity; F:sigma factor activity; P:transcription initiation; F:GTPase activity; P:transcription; C:plasma membrane; P:regulation of transcript…
RFL_Contig1895	2833	1080	17	hsp90 expressed	P:response to stress; P:response to abiotic stimulus; C:mitochondrion; P:reproduction; P:post-embryonic development; P:embryonic development; P:protein metabolic process; P:cellular process; P:biological_process; F:nucleotide binding; C:plastid; F:protein binding; C:plasma membrane
RFL_Contig1896	1951	1080	17	atp-binding cassette subfamily member abc component protein 10	P:biosynthetic process; P:cellular process; P:cellular component organization; F:protein binding; P:reproduction; P:post-embryonic development; P:embryonic development; C:plastid
RFL_Contig1898	1239	1080	17	disease resistant allele xa13	C:cytoplasm; C:membrane; P:response to stress; P:response to biotic stimulus; C:plastid; C:plasma membrane
RFL_Contig1899	3084	1080	17	ceramidase family protein	C:cell; F:hydrolase activity; C:plasma membrane
RFL_Contig19	822	780	12	blue copper binding protein	F:binding; C:cytoplasm; F:molecular_function
RFL_Contig190	636	600	9	transmembrane protein	C:membrane
RFL_Contig1900	1262	1080	17	inositol phosphate kinase	F:binding; F:kinase activity; C:mitochondrion
RFL_Contig1901	4906	1080	17	protein	C:cytosol
RFL_Contig1902	2361	1080	17	chitin-inducible gibberellin-responsive protein	P:transcription
RFL_Contig1904	725	660	10	seed maturation protein lea 4	P:embryonic development
RFL_Contig1905	1383	1080	17	cinnamoyl- reductase	P:metabolic process; P:cellular process; F:catalytic activity; F:binding
RFL_Contig1906	1609	1080	17	subtilisin-like protease	F:protein binding; C:cell wall; F:hydrolase activity; C:cytoplasm; P:reproduction; P:metabolic process; P:post-embryonic development; P:cellular process; P:protein metabolic process; P:catabolic process; P:biological_process; C:extracellular region
RFL_Contig1907	1771	1080	17	purple acid phosphatase isoform b2	F:binding; F:hydrolase activity
RFL_Contig1909	990	960	15	protein	F:molecular_function; P:biological_process; C:cellular_component
RFL_Contig191	637	600	9	---NA---
RFL_Contig1910	1917	1080	17	protein	C:cytoplasm; P:cellular component organization; P:translation; F:translation factor activity, nucleic acid binding
RFL_Contig1911	1823	1080	17	protein	P:biosynthetic process; P:cellular process; P:protein modification process; C:plasma membrane; F:nucleotide binding; F:kinase activity; C:mitochondrion
RFL_Contig1912	1204	1080	17	phd finger protein	F:binding; F:protein binding
RFL_Contig1913	1740	1080	17	Os01g0967800 [Oryza sativa Japonica Group]	C:plastid
RFL_Contig1914	2686	1080	17	heavy metal-associated domain containing expressed	P:transport; F:binding
RFL_Contig1919	859	840	13	---NA---
RFL_Contig192	1073	1020	16	protein	C:nucleus; C:intracellular
RFL_Contig1920	1182	1080	17	aldose 1-epimerase family protein	F:carbohydrate binding; F:protein binding; C:plastid; P:carbohydrate metabolic process; P:cellular process; F:catalytic activity; C:extracellular region
RFL_Contig1923	1463	1080	17	pyruvate dehydrogenase e1 component subunit beta	P:metabolic process; F:catalytic activity; C:mitochondrion; C:plastid
RFL_Contig1925	1389	1080	17	zinc finger family protein	F:DNA binding; F:binding; F:protein binding; C:plastid
RFL_Contig1926	1502	1080	17	protein	C:membrane; F:carbohydrate binding; F:catalytic activity; P:carbohydrate metabolic process; P:cellular process
RFL_Contig1927	1420	1080	17	protein transporter	P:transport; C:membrane; F:transporter activity; C:plasma membrane
RFL_Contig1928	1211	1080	17	protein	C:cell; F:binding; C:membrane; F:catalytic activity
RFL_Contig193	1154	1080	17	axoneme-associated protein	P:biosynthetic process; P:cellular process; P:protein modification process; F:nucleotide binding; F:kinase activity
RFL_Contig1930	1804	1080	17	palmitoyltransferase zdhhc9	F:binding; F:transferase activity; C:membrane
RFL_Contig1931	3115	1080	17	zinc finger (c3hc4-type ring finger)	C:membrane
RFL_Contig1932	2241	1080	17	protein	C:membrane; C:cytoplasm; C:endoplasmic reticulum; C:mitochondrion
RFL_Contig1933	3019	1080	17	beta-adaptin-like protein	C:plasma membrane; F:protein binding; F:transporter activity; P:transport; P:cellular process; C:membrane; C:cytoplasm
RFL_Contig1935	1512	1080	17	pyridoxal kinase	P:response to stress; P:response to abiotic stimulus; P:biosynthetic process; P:cellular process; P:anatomical structure morphogenesis; P:cell differentiation; P:multicellular organismal development; F:kinase activity
RFL_Contig1936	841	780	12	40s ribosomal protein s16	F:hydrolase activity; C:ribosome; F:structural molecule activity; P:biosynthetic process; P:carbohydrate metabolic process; P:cellular process; P:lipid metabolic process; P:translation
RFL_Contig1938	1196	1080	17	cytochrome b561	C:cytoplasm; C:membrane
RFL_Contig1939	720	660	10	rickettsia 17 kda surface antigen family protein	C:vacuole; C:plasma membrane; C:plastid; P:nucleobase, nucleoside, nucleotide and nucleic acid metabolic process; C:mitochondrion
RFL_Contig194	903	840	13	f-box domain containing protein	C:mitochondrion
RFL_Contig1940	1155	1080	17	annexin p35	F:binding; F:lipid binding
RFL_Contig1941	1631	1080	17	protein kinase	C:cytoplasm; P:protein modification process; F:nucleotide binding; F:kinase activity
RFL_Contig1942	836	780	12	transcription factor
RFL_Contig1943	797	720	11	protein	P:response to stress; P:response to abiotic stimulus
RFL_Contig1944	3403	1080	17	Os01g0769000 [Oryza sativa Japonica Group]
RFL_Contig1945	2470	1080	17	Os03g0176800 [Oryza sativa Japonica Group]
RFL_Contig1946	2910	1080	17	hypothetical protein OsI_12967 [Oryza sativa Indica Group]	C:plastid
RFL_Contig1947	2300	1080	17	oxidoreductase transcriptional repressor	F:catalytic activity; F:binding; P:translation; C:plastid
RFL_Contig1949	1416	1080	17	succinate dehydrogenase iron-protein subunit	P:translation; C:ribosome; F:binding; C:mitochondrion; F:structural molecule activity; F:molecular_function; P:generation of precursor metabolites and energy; P:catabolic process; F:catalytic activity; C:membrane; C:intracellular
RFL_Contig195	472	420	6	seed maturation protein pm41	F:molecular_function; P:biological_process; C:cellular_component
RFL_Contig1950	684	660	10	lipid binding protein	C:cytoplasm
RFL_Contig1951	1178	1080	17	transmembrane protein 115	C:membrane
RFL_Contig1952	1405	1080	17	dihydrodipicolinate reductase family protein	F:binding; F:catalytic activity; P:metabolic process; P:biosynthetic process; P:cellular amino acid and derivative metabolic process; C:plastid; C:mitochondrion
RFL_Contig1953	1595	1080	17	lipoic acid synthase	F:catalytic activity; P:biosynthetic process; P:cellular process; P:post-embryonic development; P:response to abiotic stimulus; P:metabolic process; P:catabolic process; P:cellular amino acid and derivative metabolic process; F:binding; F:hydrolase activity; C:mitochondrion; F:transferase activity; C:membrane; C:nucleus
RFL_Contig1954	3502	1080	17	protein	C:cytoplasm; C:membrane
RFL_Contig1955	639	600	9	---NA---
RFL_Contig1956	1894	1080	17	apetala2 protein	P:reproduction; P:post-embryonic development; P:transcription; P:metabolic process; C:plastid; F:catalytic activity; P:multicellular organismal development; P:cell differentiation; F:transcription factor activity; P:flower development; P:anatomical structure morphogenesis; C:nucleus
RFL_Contig1957	886	840	13	60s ribosomal protein l6	F:structural molecule activity; C:plasma membrane; F:protein binding; C:ribosome; C:cytosol; C:plastid; P:translation; C:endoplasmic reticulum
RFL_Contig1958	677	600	9	glyceraldehyde-3-phosphate dehydrogenase	C:cytoplasm; F:nucleotide binding; P:metabolic process; P:carbohydrate metabolic process; P:generation of precursor metabolites and energy; P:catabolic process; F:catalytic activity
RFL_Contig196	1005	960	15	rhicadhesin receptor precursor	C:cytoplasm; C:extracellular region; F:receptor activity; F:molecular_function; F:binding
RFL_Contig1960	1176	1080	17	transmembrane bax inhibitor motif-containing protein 4	F:receptor activity; F:binding; P:anatomical structure morphogenesis; P:cellular component organization; P:cell growth; C:membrane; C:mitochondrion; P:signal transduction; P:response to endogenous stimulus
RFL_Contig1961	764	720	11	acyl carrier protein 3	P:biosynthetic process; P:cellular process; P:lipid metabolic process; F:transporter activity; F:binding; C:plastid
RFL_Contig1962	2048	1080	17	protein	C:mitochondrion; C:membrane; C:plastid
RFL_Contig1965	927	900	14	nonclathrin coat protein zeta2-cop	P:transport; C:cellular_component
RFL_Contig1966	1687	1080	17	Os05g0250101 [Oryza sativa Japonica Group]	C:mitochondrion
RFL_Contig1967	1255	1080	17	acting on ester bonds	C:cell; F:hydrolase activity; F:protein binding; P:cellular component organization; P:cellular process; P:transport; C:membrane; F:transporter activity; C:mitochondrion
RFL_Contig1968	2713	1080	17	phosphatidylinositol 3-kinase	P:metabolic process; P:cellular process; C:cytosol; P:response to stress; P:response to abiotic stimulus; P:lipid metabolic process; F:kinase activity; F:nucleotide binding; P:transport; P:cellular component organization; P:multicellular organismal development; P:signal transduction
RFL_Contig1969	1046	1020	16	somatic embryogenesis related protein	F:molecular_function; P:biological_process; C:cellular_component
RFL_Contig197	680	600	9	---NA---
RFL_Contig1970	881	840	13	hypothetical protein OsI_00250 [Oryza sativa Indica Group]
RFL_Contig1971	825	780	12	---NA---
RFL_Contig1972	2503	1080	17	etg1 (e2f target gene 1)	P:biosynthetic process; P:DNA metabolic process; P:cellular component organization; P:cell cycle; C:nucleus; C:nucleoplasm; P:response to stress
RFL_Contig1975	1022	960	15	major allergen phl p 5	P:type I hypersensitivity; C:extracellular region
RFL_Contig1977	1465	1080	17	protein	P:protein modification process; F:hydrolase activity; C:cell
RFL_Contig1978	1958	1080	17	splicing factor	F:RNA binding; P:nucleobase, nucleoside, nucleotide and nucleic acid metabolic process; C:nucleus; F:nucleotide binding
RFL_Contig1979	1164	1080	17	gibberellin receptor gid1l2	C:plastid; F:receptor activity; P:metabolic process; F:hydrolase activity
RFL_Contig198	904	840	13	lipid binding protein	P:transport; C:cytoplasm; F:lipid binding
RFL_Contig1980	1238	1080	17	heat shock 70 kda protein	P:auxin biosynthetic process; P:response to stress; F:2-alkenal reductase activity; C:mitochondrion; F:nucleotide binding; F:ATP binding; P:oxidation reduction; F:oxidoreductase activity; P:protein folding; F:unfolded protein binding
RFL_Contig1981	1789	1080	17	protein kinase	P:biosynthetic process; P:cellular process; F:receptor activity; P:protein modification process; F:kinase activity; F:nucleotide binding
RFL_Contig1983	1585	1080	17	protein binding protein	C:cytoplasm
RFL_Contig1984	2700	1080	17	prolyl oligopeptidase family expressed	C:vacuole; P:protein metabolic process; P:catabolic process; F:hydrolase activity; C:plastid
RFL_Contig199	1003	960	15	hypothetical protein SORBIDRAFT_08g018350 [Sorghum bicolor]
RFL_Contig1990	1112	1080	17	bgl05_orysj ame: full=beta-glucosidase 5 short=os1bglu5 flags: precursor	F:hydrolase activity; P:carbohydrate metabolic process; C:cytoplasm; F:binding
RFL_Contig1991	1528	1080	17	strictosidine synthase family protein	P:biosynthetic process; P:cellular process; P:secondary metabolic process; C:endoplasmic reticulum; C:mitochondrion; C:plasma membrane; F:catalytic activity
RFL_Contig1992	1944	1080	17	nucleolar protein	C:nucleolus; C:cell wall
RFL_Contig1993	1920	1080	17	protein	P:response to light stimulus; F:signal transducer activity; F:protein binding
RFL_Contig1994	1274	1080	17	pale cress protein	P:anatomical structure morphogenesis; P:multicellular organismal development; C:plastid; P:biosynthetic process; P:cellular process; P:lipid metabolic process; P:secondary metabolic process; P:nucleobase, nucleoside, nucleotide and nucleic acid metabolic process; P:cellular component organization
RFL_Contig1995	3649	1080	17	ctr1-like kinase kinase kinase	P:biosynthetic process; P:cellular process; P:protein modification process; F:nucleotide binding; F:kinase activity; C:plastid; P:response to stress; P:response to abiotic stimulus
RFL_Contig1996	975	900	14	ras-related protein expressed	P:signal transduction; C:membrane; C:endosome; P:transcription; F:DNA binding; F:protein binding; P:transport; P:cellular process; F:hydrolase activity; F:nucleotide binding
RFL_Contig1997	1392	1080	17	pentatricopeptide repeat-containing	C:mitochondrion
RFL_Contig1998	2437	1080	17	white-brown-complex abc transporter family	P:biosynthetic process; P:cellular process; C:plasma membrane; F:hydrolase activity; F:transporter activity; P:transport; F:nucleotide binding
RFL_Contig1999	3495	1080	17	protein	C:cytoplasm; P:translation; F:translation factor activity, nucleic acid binding
RFL_Contig2	496	420	6	---NA---
RFL_Contig20	2051	1080	17	membrane protein	C:membrane; C:plastid; P:transport; F:transporter activity
RFL_Contig2000	1507	1080	17	hypothetical protein LOC_Os12g02170 [Oryza sativa (japonica cultivar-group)]	C:mitochondrion
RFL_Contig2001	1517	1080	17	atmyb16 (myb domain protein 16) dna binding transcription factor	P:response to endogenous stimulus; P:response to stress; P:response to abiotic stimulus; P:transcription; P:biological_process; P:anatomical structure morphogenesis; P:cellular component organization; P:cellular process; F:transcription factor activity; C:nucleus
RFL_Contig2002	1644	1080	17	sucrase-like protein	C:mitochondrion
RFL_Contig2003	2709	1080	17	protein	P:biosynthetic process; P:cellular process; F:hydrolase activity; F:DNA binding; F:catalytic activity; C:intracellular; F:nucleotide binding; P:DNA metabolic process; C:nucleus
RFL_Contig2004	1658	1080	17	cazy family gt8	P:biosynthetic process; P:carbohydrate metabolic process; C:cytoplasm; F:transferase activity
RFL_Contig2005	1334	1080	17	rna recognition motif family expressed	F:nucleic acid binding; C:mitochondrion; F:nucleotide binding
RFL_Contig2006	1073	1020	16	mip tip subfamily	C:membrane; C:vacuole; P:transport; P:cellular process; F:transporter activity; P:catabolic process
RFL_Contig2007	2655	1080	17	protein binding protein	P:response to stress; P:response to abiotic stimulus; F:protein binding; C:plastid; C:plasma membrane
RFL_Contig2008	1863	1080	17	sad1 unc-84-like protein 2	C:nuclear envelope; C:endoplasmic reticulum; C:cytoskeleton; C:cytoplasm; F:protein binding; C:plastid
RFL_Contig2009	3071	1080	17	brassinosteroid lrr receptor kinase protein	P:protein modification process; C:cytoplasm; F:nucleotide binding; C:membrane; F:kinase activity; P:signal transduction
RFL_Contig201	1956	1080	17	vacuolar sorting receptor 1 expressed	P:transport; P:cellular process; F:binding; F:receptor activity; C:plasma membrane; C:cytoplasm; F:protein binding; C:Golgi apparatus; C:plastid
RFL_Contig2010	1888	1080	17	monosaccharide transporter	C:cytoplasm; C:plasma membrane; P:transport; P:cellular process; P:metabolic process; F:transporter activity; C:membrane; F:catalytic activity
RFL_Contig2011	1353	1080	17	phosphoprotein phosphatase	P:protein modification process; P:flower development; F:kinase activity; P:reproduction; P:post-embryonic development; P:embryonic development; F:binding; P:transcription; F:DNA binding; F:hydrolase activity; F:protein binding; F:transcription factor activity; C:intracellular; C:cytoplasm; C:nucleus
RFL_Contig2013	2060	1080	17	diphosphate-fructose-6-phosphate 1-phosphotransferase	F:kinase activity; C:cytosol; F:nucleotide binding; P:carbohydrate metabolic process; P:generation of precursor metabolites and energy; P:catabolic process; C:plastid
RFL_Contig2014	2793	1080	17	prolyl endopeptidase	P:protein metabolic process; P:catabolic process; F:hydrolase activity; C:plastid
RFL_Contig2015	2625	1080	17	glycosyl hydrolase family 3 protein	F:hydrolase activity; P:carbohydrate metabolic process; C:cytoplasm; C:cell wall; C:extracellular region; C:plastid
RFL_Contig2016	1601	1080	17	transferring glycosyl	C:cytoplasm; C:plastid; F:transferase activity
RFL_Contig2017	3126	1080	17	myb-like protein	P:biosynthetic process; P:DNA metabolic process; P:cell cycle; F:protein binding; F:transcription regulator activity; F:DNA binding; P:transcription; C:intracellular
RFL_Contig2018	1369	1080	17	retrotransposon unclassified	F:transferase activity; F:DNA binding; P:DNA metabolic process; P:biosynthetic process; F:RNA binding; F:hydrolase activity; P:protein metabolic process; P:catabolic process; C:membrane
RFL_Contig2019	1338	1080	17	protein	F:binding; F:protein binding
RFL_Contig202	930	900	14	zeamatin-like protein	P:response to stress; P:response to biotic stimulus; C:cytoplasm; P:biological_process
RFL_Contig2020	920	900	14	ribosomal 5s rrna e-loop binding protein ctc l25 tl5 containing expressed	C:ribosome; F:RNA binding; F:structural molecule activity; P:translation; C:mitochondrion
RFL_Contig2021	1732	1080	17	atp binding	F:kinase activity; C:cytoplasm; C:plasma membrane
RFL_Contig2022	2394	1080	17	phosphatidylinositol phophatidylcholine transfer protein	C:membrane; P:transport; P:cellular process; F:binding; F:transporter activity
RFL_Contig2023	2364	1080	17	protein	P:nucleobase, nucleoside, nucleotide and nucleic acid metabolic process; C:plastid
RFL_Contig2024	1468	1080	17	atp-dependent protease la domain-containing protein	C:plastid
RFL_Contig2025	2157	1080	17	protein phosphatase 2c containing expressed	F:hydrolase activity; C:plastid
RFL_Contig2026	1887	1080	17	f-box domain containing protein	F:binding; C:intracellular; C:cytoplasm
RFL_Contig2028	1252	1080	17	protein	P:transport; P:cellular component organization; P:cellular process; C:membrane; C:mitochondrion; P:cellular homeostasis; F:binding
RFL_Contig2029	1867	1080	17	---NA---
RFL_Contig203	535	480	7	---NA---
RFL_Contig2030	2450	1080	17	protein	F:nucleotide binding
RFL_Contig2031	2823	1080	17	heat shock protein 70 -interacting	C:vacuole; F:binding
RFL_Contig2032	2616	1080	17	protein	F:nucleic acid binding; F:nucleotide binding; C:plastid
RFL_Contig2033	1146	1080	17	ebs-bah-phd domain-containing protein	F:binding; F:protein binding; F:DNA binding
RFL_Contig2034	1589	1080	17	lipase (class 3)-like protein	P:lipid metabolic process; F:hydrolase activity
RFL_Contig2035	2065	1080	17	pyruvate decarboxylase	P:response to stress; F:binding; F:transferase activity; F:catalytic activity
RFL_Contig2036	2562	1080	17	leucine zipper protein	C:cytoplasm; C:plastid; P:transport; P:cellular process
RFL_Contig2037	723	660	10	bzip transcription factor	F:DNA binding; F:protein binding; F:transcription factor activity; C:nucleus; P:transcription
RFL_Contig2038	2028	1080	17	dead box rna	P:biosynthetic process; P:cellular process; C:nucleolus; F:hydrolase activity; F:nucleic acid binding; C:peroxisome; C:plasma membrane; F:nucleotide binding; C:plastid
RFL_Contig2039	4339	1080	17	chloride intracellular channel 4	F:transporter activity; C:cytosol; C:membrane; C:cytoplasm; P:cellular process; C:cell; C:mitochondrion; P:cell differentiation; P:multicellular organismal development; F:protein binding; P:transport; C:cytoskeleton; C:endoplasmic reticulum; C:nucleus; C:plasma membrane
RFL_Contig204	496	420	6	60s ribosomal protein l38	F:structural molecule activity; P:cellular process; C:ribosome; C:cytosol; P:translation
RFL_Contig2040	2427	1080	17	wall-associated kinase 4-like	P:biosynthetic process; P:cellular process; P:protein modification process; C:cytoplasm; F:nucleotide binding; F:kinase activity
RFL_Contig2041	1311	1080	17	myosin-like protein	F:kinase activity; F:molecular_function; P:biological_process; C:cellular_component
RFL_Contig2042	2211	1080	17	mitochondrial aldehyde dehydrogenase	F:catalytic activity; P:metabolic process; C:mitochondrion
RFL_Contig2043	1501	1080	17	3-hydroxyisobutyryl-coenzyme a expressed	F:hydrolase activity; P:biosynthetic process; P:cellular process; P:lipid metabolic process; P:secondary metabolic process; P:response to stress; P:response to abiotic stimulus; P:response to endogenous stimulus; P:catabolic process; P:cellular amino acid and derivative metabolic process; C:plastid; F:catalytic activity
RFL_Contig2044	1265	1080	17	malate oxidoreductase	F:catalytic activity; F:binding; F:nucleotide binding; C:mitochondrion; P:metabolic process; P:cellular process; C:plastid
RFL_Contig2045	1962	1080	17	zinc finger	C:membrane; F:catalytic activity; F:binding
RFL_Contig2046	781	720	11	glucan endo- -beta-glucosidase 4 precursor	C:cytoplasm; F:hydrolase activity
RFL_Contig2047	1602	1080	17	protein	C:membrane; C:cytoplasm; F:transferase activity
RFL_Contig2048	2605	1080	17	ankyrin-repeat protein	F:protein binding; C:plastid
RFL_Contig2049	2678	1080	17	protein	P:transport; C:membrane; C:vacuole; C:cytoplasm; P:cellular process; P:metabolic process; F:transporter activity; F:catalytic activity
RFL_Contig205	518	480	7	---NA---
RFL_Contig2050	1459	1080	17	domain gpi-anchored protein 2	C:cytoplasm
RFL_Contig2051	2075	1080	17	n-myc downstream regulated gene 4-like
RFL_Contig2052	1533	1080	17	mrna capping enzyme family protein	F:transferase activity; P:nucleobase, nucleoside, nucleotide and nucleic acid metabolic process; C:plastid
RFL_Contig2054	2007	1080	17	---NA---
RFL_Contig2055	1778	1080	17	cell division protein aaa atpase family	P:biosynthetic process; P:cellular process; C:cytoplasm; F:nucleotide binding; F:hydrolase activity
RFL_Contig2056	2352	1080	17	protein	P:carbohydrate metabolic process; P:cellular process; P:catabolic process; F:hydrolase activity
RFL_Contig2057	2065	1080	17	tpr domain containing expressed	C:plastid; F:binding; P:cellular component organization; P:cellular process; P:translation; P:nucleobase, nucleoside, nucleotide and nucleic acid metabolic process
RFL_Contig2058	1322	1080	17	cysteine desulfuration protein	F:enzyme regulator activity; P:biosynthetic process; P:cellular process; C:cytoplasm; C:plastid; C:mitochondrion
RFL_Contig2059	1703	1080	17	agenet domain-containing protein	F:RNA binding; C:chloroplast; P:biological_process; C:cellular_component
RFL_Contig207	850	780	12	drought-induced protein 1
RFL_Contig2070	1215	1080	17	protein	C:cytoplasm; C:endoplasmic reticulum; C:plasma membrane
RFL_Contig2071	2711	1080	17	protein	P:biosynthetic process; P:cellular process; F:kinase activity; P:response to endogenous stimulus; C:cytoplasm; F:nucleotide binding; P:anatomical structure morphogenesis; P:cellular component organization; P:cell growth; C:plasma membrane; P:protein modification process
RFL_Contig2072	1825	1080	17	---NA---
RFL_Contig2073	3653	1080	17	atp binding	P:biosynthetic process; P:cellular process; F:kinase activity; P:signal transduction; C:cell; C:cytoplasm; F:nucleotide binding; F:protein binding; C:plasma membrane; P:protein modification process
RFL_Contig2075	3498	1080	17	elongation factor tu family protein	F:hydrolase activity; F:nucleotide binding; F:translation factor activity, nucleic acid binding
RFL_Contig2076	1716	1080	17	rna splicing protein	P:transport; P:cellular process; F:transporter activity; C:plastid; C:membrane
RFL_Contig2078	1737	1080	17	hypothetical protein [Oryza sativa Japonica Group]	F:ATPase activity, coupled to transmembrane movement of substances; P:auxin biosynthetic process; C:integral to membrane; P:transport; F:nucleotide binding; F:nucleoside-triphosphatase activity; F:ATP binding; F:ATPase activity; P:transmembrane transport; C:plastid
RFL_Contig2079	1034	960	15	protein hothead precursor	P:metabolic process; P:multicellular organismal development; C:cytoplasm; P:cell-cell signaling; F:catalytic activity; C:extracellular region; F:nucleotide binding; P:cellular process; P:lipid metabolic process
RFL_Contig208	1814	1080	17	protein	F:transferase activity; P:biosynthetic process; P:cellular process; P:lipid metabolic process; C:cytoplasm; C:membrane
RFL_Contig2080	1760	1080	17	iq calmodulin-binding motif family protein	P:response to stress; P:cellular process; F:protein binding; P:response to abiotic stimulus
RFL_Contig2082	1343	1080	17	phytosulfokine receptor	F:binding; F:receptor activity; C:cytoplasm; P:metabolic process; F:catalytic activity
RFL_Contig2083	2008	1080	17	protein	F:molecular_function; P:biological_process; C:cellular_component
RFL_Contig2086	3696	1080	17	Os02g0793500 [Oryza sativa Japonica Group]	C:plastid; C:cytoplasmic membrane-bounded vesicle
RFL_Contig2087	1651	1080	17	metal tolerance protein	C:membrane; P:metabolic process; F:transporter activity; P:transport; P:cellular process; F:catalytic activity
RFL_Contig2088	1870	1080	17	cysteine protease component of protease-inhibitor complex	P:response to stress; P:response to abiotic stimulus; C:vacuole; F:catalytic activity; C:cytoplasm; F:protein binding; F:hydrolase activity; P:protein metabolic process; P:catabolic process; C:extracellular region
RFL_Contig2089	1200	1080	17	hypothetical protein OsI_35400 [Oryza sativa Indica Group]
RFL_Contig209	534	480	7	hga1-like protein	F:transferase activity; F:transferase activity, transferring glycosyl groups
RFL_Contig2090	1519	1080	17	hypothetical protein OsI_23533 [Oryza sativa Indica Group]	C:plasma membrane; C:plastid
RFL_Contig2091	1205	1080	17	protein	C:membrane; F:transferase activity; P:cellular amino acid and derivative metabolic process; P:lipid metabolic process
RFL_Contig2092	2742	1080	17	diacylglycerol kinase expressed	P:response to external stimulus; P:response to stress; P:response to abiotic stimulus; P:metabolic process; P:signal transduction; P:multicellular organismal development; F:kinase activity
RFL_Contig2093	1535	1080	17	wrky57 transcription factor	F:DNA binding; P:transcription; F:transcription factor activity; C:nucleus
RFL_Contig2095	2286	1080	17	oxalyl- decarboxylase	F:binding; F:catalytic activity; F:transferase activity
RFL_Contig2096	1675	1080	17	30s ribosomal protein s9	P:translation; C:mitochondrion; F:structural molecule activity; C:ribosome; C:cytosol
RFL_Contig2097	1927	1080	17	iq calmodulin-binding motif family expressed
RFL_Contig2098	1234	1080	17	rna and export factor-binding expressed	F:nucleic acid binding; F:nucleotide binding
RFL_Contig2099	2543	1080	17	dehydration-responsive family protein	C:Golgi apparatus
RFL_Contig21	568	540	8	---NA---
RFL_Contig210	2202	1080	17	glucan endo- -beta-glucosidase	F:hydrolase activity; P:carbohydrate metabolic process; C:cytoplasm; F:binding
RFL_Contig2100	1177	1080	17	adp-ribosylation factor	F:nucleotide binding; C:intracellular; P:transport; P:cellular process; P:signal transduction; F:transporter activity
RFL_Contig2101	2047	1080	17	cytokinin oxidase	P:metabolic process; P:cellular process; P:catabolic process; F:nucleotide binding; F:catalytic activity
RFL_Contig2102	1237	1080	17	50s ribosomal protein	C:ribosome; F:structural molecule activity; C:cytoplasm; C:membrane; P:translation; C:mitochondrion
RFL_Contig2103	1365	1080	17	protein	P:multicellular organismal development; C:cytoplasm; P:anatomical structure morphogenesis; F:nucleotide binding; P:reproduction; P:post-embryonic development; F:protein binding
RFL_Contig2104	1921	1080	17	diacylglycerol kinase 3	P:metabolic process; P:signal transduction; F:kinase activity
RFL_Contig2105	1167	1080	17	transcription factor iib	C:cell
RFL_Contig2106	1331	1080	17	zinc transporter	C:cytoplasm; P:transport; P:cellular process; C:membrane; F:transporter activity
RFL_Contig2108	2006	1080	17	microtubule-associated protein	F:molecular_function; C:membrane; P:biological_process; P:pathogenesis; C:cellular_component
RFL_Contig2109	2309	1080	17	receptor protein	P:biosynthetic process; P:cellular process; F:receptor activity; P:protein modification process; C:cytoplasm; F:nucleotide binding; P:catabolic process; F:kinase activity
RFL_Contig211	613	540	8	nadh-ubiquinone oxidoreductase kda subunit	C:membrane; C:mitochondrion; C:intracellular; F:catalytic activity; P:transport; P:generation of precursor metabolites and energy
RFL_Contig2110	2152	1080	17	proton-dependent oligopeptide transport family protein	P:transport; P:response to biotic stimulus; C:plasma membrane; F:transporter activity
RFL_Contig2113	1351	1080	17	33kda oxygen evolving protein of photosystem ii	C:membrane; F:binding; P:generation of precursor metabolites and energy; P:photosynthesis; C:plastid; C:thylakoid
RFL_Contig2114	2116	1080	17	nitrate	P:biological_process; P:transport; C:plasma membrane; P:reproduction; P:post-embryonic development; P:embryonic development; P:response to extracellular stimulus; P:cell communication; F:transporter activity
RFL_Contig2115	2012	1080	17	hypothetical protein OsI_31906 [Oryza sativa Indica Group]
RFL_Contig2116	3448	1080	17	disease resistance protein	F:ATP binding; P:apoptosis; P:defense response; F:nucleotide binding; F:protein binding
RFL_Contig2118	1699	1080	17	cytokinin-n-glucosyltransferase 1	F:transferase activity
RFL_Contig2119	823	720	11	f1f0-atpase inhibitor protein	F:binding; C:membrane; C:mitochondrion; C:nucleolus; P:biosynthetic process; P:cellular process; C:vacuole; C:intracellular
RFL_Contig212	1007	960	15	protein	C:plastid
RFL_Contig2120	2353	1080	17	not2 not3 not5 family expressed	F:transcription regulator activity; P:transcription; C:nucleus; C:plastid
RFL_Contig2121	2126	1080	17	cenp-e-like kinetochore protein
RFL_Contig2122	1194	1080	17	protein	P:protein metabolic process; P:cellular process; F:protein binding; C:plastid
RFL_Contig2123	1795	1080	17	at4g26990 f10m23_330	C:plastid
RFL_Contig2124	2431	1080	17	far1 family expressed	P:response to abiotic stimulus
RFL_Contig2125	1678	1080	17	3-keto-acyl- thiolase 2	C:peroxisome; P:cellular process; P:lipid metabolic process; F:transferase activity
RFL_Contig2127	3564	1080	17	trehalose-6-phosphate synthase	F:transferase activity; P:reproduction; P:post-embryonic development; P:embryonic development; P:signal transduction; P:cellular process; P:biosynthetic process; P:carbohydrate metabolic process
RFL_Contig2128	1352	1080	17	transcriptional coactivator	C:nucleolus; F:nucleic acid binding; C:mitochondrion
RFL_Contig213	878	840	13	trafficking protein particle complex subunit 3	P:transport; P:cellular process
RFL_Contig2130	2397	1080	17	lim domain-containing expressed	C:mitochondrion; F:binding
RFL_Contig2131	1905	1080	17	ca2+ antiporter cation exchanger	P:transport; C:cell; C:membrane; C:vacuole; F:protein binding; P:cellular process; F:transporter activity
RFL_Contig2132	3260	1080	17	serine threonine kinase-like protein abc1036	F:binding; F:kinase activity; P:metabolic process; P:cellular process; C:mitochondrion
RFL_Contig2133	2130	1080	17	abc transporter-like protein	P:biosynthetic process; P:cellular process; F:hydrolase activity; F:transporter activity; F:nucleotide binding; C:membrane
RFL_Contig2134	1199	1080	17	26s proteasome non-atpase regulatory subunit 14	C:intracellular; P:protein metabolic process; P:catabolic process; P:cellular process; C:nucleus; P:response to stress; P:response to abiotic stimulus
RFL_Contig2136	4151	1080	17	binding protein	F:binding; C:cellular_component
RFL_Contig2137	2773	1080	17	leucine-rich repeat-containing	F:nucleotide binding
RFL_Contig2138	1718	1080	17	---NA---
RFL_Contig2139	1532	1080	17	protein	F:transferase activity; F:binding; P:nucleobase, nucleoside, nucleotide and nucleic acid metabolic process; C:mitochondrion
RFL_Contig214	514	480	7	mitochondrial atp synthase 6 kda subunit	C:membrane; C:mitochondrion; F:hydrolase activity; C:plastid
RFL_Contig2140	1705	1080	17	glutathione s-transferase	C:cytoplasm; F:transferase activity
RFL_Contig2141	1404	1080	17	lanatoside 15 -o-acetylesterase-like	C:cytoplasm; P:lipid metabolic process; F:hydrolase activity
RFL_Contig2142	3708	1080	17	pentatricopeptide repeat-containing protein	C:mitochondrion; F:binding; F:molecular_function; P:biological_process; C:cellular_component
RFL_Contig2143	1927	1080	17	protein	C:peroxisome; C:plastid; C:plasma membrane
RFL_Contig2144	1979	1080	17	peptide-n4-asparagine amidase a	C:cytoplasm; C:vacuole; C:cell wall; C:mitochondrion; C:plasma membrane
RFL_Contig2145	3493	1080	17	ac077693_18 transposase	F:binding
RFL_Contig2146	1264	1080	17	leaf senescence	C:cytoplasm
RFL_Contig2147	1591	1080	17	lipase class 3-like	P:lipid metabolic process; F:triglyceride lipase activity
RFL_Contig2148	3045	1080	17	dna polymerase iii like protein	P:biosynthetic process; P:cellular process; F:transferase activity; P:DNA metabolic process; F:DNA binding; C:intracellular; F:nucleotide binding; F:hydrolase activity
RFL_Contig2149	1757	1080	17	mar-binding expressed	C:plastid
RFL_Contig215	527	480	7	protein	C:mitochondrion; C:plasma membrane; C:membrane; C:intracellular
RFL_Contig2150	1891	1080	17	ribosomal rna apurinic site specific lyase	C:mitochondrion
RFL_Contig2151	3440	1080	17	nb-arc domain containing protein	F:ATP binding; P:apoptosis; P:defense response; F:nucleotide binding; F:protein binding
RFL_Contig2152	853	780	12	kda subunit of rna polymerase ii	F:transferase activity; C:nucleoplasm; P:transcription; F:nucleotide binding
RFL_Contig2153	1170	1080	17	tcp-domain protein	P:transcription; P:biological_process; F:protein binding; F:transcription factor activity; C:membrane; C:nucleus
RFL_Contig2154	1625	1080	17	cipk-like protein 1	P:biosynthetic process; P:cellular process; P:protein modification process; F:protein binding; F:nucleotide binding; P:signal transduction; F:kinase activity
RFL_Contig2155	3260	1080	17	xik motor protein binding	P:anatomical structure morphogenesis; P:cellular component organization; P:cell differentiation; P:cell growth; P:multicellular organismal development; P:cellular process; P:reproduction; F:protein binding; P:post-embryonic development; P:transport
RFL_Contig2156	1670	1080	17	calcium-dependent protein kinase	P:signal transduction; P:response to endogenous stimulus; P:biosynthetic process; P:cellular process; F:binding; F:nucleotide binding; F:protein binding; F:kinase activity; P:protein modification process
RFL_Contig2157	1171	1080	17	vesicle-associated membrane	F:structural molecule activity
RFL_Contig2158	2377	1080	17	pentatricopeptide repeat-containing	F:RNA binding; P:nucleobase, nucleoside, nucleotide and nucleic acid metabolic process; C:plastid; C:mitochondrion
RFL_Contig216	595	540	8	photosystem ii 5 kda chloroplast	C:plastid; C:photosystem II; C:chloroplast thylakoid membrane; C:chloroplast; C:thylakoid; C:membrane; P:photosynthesis
RFL_Contig2160	742	720	11	Os03g0381500 [Oryza sativa Japonica Group]
RFL_Contig2161	1622	1080	17	Os02g0566500 [Oryza sativa Japonica Group]	C:mitochondrion
RFL_Contig2162	1440	1080	17	rna-binding region rnp-1	P:metabolic process; F:nucleic acid binding; F:catalytic activity; F:nucleotide binding
RFL_Contig2163	2926	1080	17	lipoxygenase	P:biosynthetic process; P:cellular process; P:lipid metabolic process; F:binding; C:plastid; F:catalytic activity; C:mitochondrion; P:generation of precursor metabolites and energy
RFL_Contig2164	1522	1080	17	immediate-early fungal elicitor protein cmpg1	F:catalytic activity; C:intracellular; F:binding; P:protein modification process
RFL_Contig2165	1624	1080	17	---NA---
RFL_Contig2166	1834	1080	17	serine palmitoyltransferase	P:multicellular organismal development; F:binding; P:biosynthetic process; P:cellular process; P:lipid metabolic process; F:protein binding; F:transferase activity; P:post-embryonic development; P:response to abiotic stimulus; C:membrane; C:endoplasmic reticulum
RFL_Contig2167	3136	1080	17	microtubule-associated protein	P:regulation of Rab GTPase activity; C:chloroplast; F:Rab GTPase activator activity; C:intracellular
RFL_Contig217	555	480	7	membrane protein	C:membrane
RFL_Contig2170	2383	1080	17	retrotransposon unclassified	C:mitochondrion
RFL_Contig2171	1896	1080	17	pho2 ubc24	P:biological_process; P:transport; P:response to extracellular stimulus; P:cell communication; P:response to stress; P:protein metabolic process; P:post-embryonic development; P:response to abiotic stimulus; P:protein modification process; F:catalytic activity
RFL_Contig2172	348	300	4	---NA---
RFL_Contig2173	1288	1080	17	pbs lyase heat-like repeat family expressed	F:binding; F:catalytic activity; C:membrane; C:thylakoid
RFL_Contig2174	2713	1080	17	protein	C:plastid
RFL_Contig2175	1685	1080	17	glutamate dehydrogenase	F:catalytic activity; P:metabolic process; F:binding; P:cellular amino acid and derivative metabolic process; C:mitochondrion
RFL_Contig2176	2825	1080	17	at1g80000 f19k16_3	F:molecular_function; P:biological_process; C:cellular_component
RFL_Contig2177	2060	1080	17	pglct (plastidic glc translocator) carbohydrate transmembrane transporter sugar:hydrogen symporter	C:membrane; F:transporter activity; P:transport; P:cellular process
RFL_Contig2178	2259	1080	17	Os02g0793500 [Oryza sativa Japonica Group]
RFL_Contig2179	1915	1080	17	arf gap-like zinc finger-containing protein ziga3	C:cytosol; F:enzyme regulator activity; F:binding; C:endosome; P:signal transduction; P:flower development; P:abscission; C:Golgi apparatus
RFL_Contig218	1077	1020	16	iaa15 - auxin-responsive aux iaa family member	P:translation; P:transcription; C:plastid; P:response to endogenous stimulus; F:protein binding; C:nucleus
RFL_Contig2180	2053	1080	17	cad atpase	P:cell growth; P:biosynthetic process; P:cellular process; F:nucleotide binding; F:hydrolase activity; P:cellular component organization; F:protein binding; C:cytoskeleton; C:cytoplasm; P:anatomical structure morphogenesis; P:cell differentiation; P:multicellular organismal development
RFL_Contig2181	3442	1080	17	kinase family protein	P:protein modification process; F:kinase activity; F:nucleotide binding; C:membrane; C:plastid
RFL_Contig2182	3510	1080	17	protein kinase	P:biosynthetic process; P:cellular process; P:protein modification process; F:nucleotide binding; C:cytosol; F:kinase activity; C:plastid
RFL_Contig2183	1538	1080	17	t protein	P:catabolic process; P:cellular amino acid and derivative metabolic process; F:transferase activity; C:cytoplasm; C:mitochondrion
RFL_Contig2184	2096	1080	17	---NA---
RFL_Contig2185	2097	1080	17	protein	F:binding; F:protein binding
RFL_Contig2186	3110	1080	17	protein	C:plastid
RFL_Contig2187	2106	1080	17	hypothetical protein [Triticum aestivum]	C:plastid
RFL_Contig2188	3161	1080	17	phosphatidylinositol-4-phosphate 5-kinase	P:cellular process; P:lipid metabolic process; P:carbohydrate metabolic process; C:plasma membrane; F:protein binding; F:kinase activity; F:nucleotide binding; P:cellular amino acid and derivative metabolic process; C:nucleus; C:cytosol
RFL_Contig2189	2366	1080	17	shaker-like potassium channel	F:transporter activity; P:transport; P:cellular process; C:membrane
RFL_Contig219	742	720	11	60s ribosomal protein l27	F:structural molecule activity; C:ribosome; C:cytosol; P:translation; C:mitochondrion
RFL_Contig2190	1642	1080	17	aminotransferase y4ub	P:response to stress; P:catabolic process; P:cellular amino acid and derivative metabolic process; F:binding; C:mitochondrion; P:pollen-pistil interaction; P:multicellular organismal development; F:transferase activity; P:reproduction; C:plastid; P:pollination; P:anatomical structure morphogenesis; P:cellular component organization; P:cell differentiation; P:cell growth; P:behavior; P:response to…
RFL_Contig2191	2133	1080	17	propionyl- carboxylase beta chain	F:binding; F:catalytic activity; C:mitochondrion; P:catabolic process; P:cellular amino acid and derivative metabolic process
RFL_Contig2192	2395	1080	17
RFL_Contig2193	1962	1080	17
RFL_Contig2194	1608	1080	17
RFL_Contig2196	1542	1080	17	trytophan synthase alpha	P:metabolic process; F:binding; F:catalytic activity
RFL_Contig2197	3117	1080	17
RFL_Contig2198	1826	1080	17	laf3 isoform 2	C:cytoplasm; F:hydrolase activity
RFL_Contig2199	1714	1080	17	fusca protein fus6	P:cellular component organization; P:response to abiotic stimulus; F:protein binding; P:response to stress; P:reproduction; P:post-embryonic development; P:embryonic development; C:nucleus; P:protein modification process
RFL_Contig22	896	840	13	protein	C:mitochondrion
RFL_Contig220	576	540	8	60s ribosomal protein l36-2	C:ribosome; F:structural molecule activity; P:translation
RFL_Contig2200	2390	1080	17	nodulin protein	C:membrane; C:mitochondrion; C:nucleus
RFL_Contig2201	1981	1080	17	dihydroxypolyprenylbenzoate methyltransferase	C:plastid
RFL_Contig2203	2936	1080	17	auxin response factor 1	P:transcription; F:protein binding; F:transcription factor activity; P:biological_process; P:response to endogenous stimulus; P:signal transduction; C:nucleus
RFL_Contig2204	2377	1080	17	daxx-interacting protein msp58 contains fha domain	C:mitochondrion; C:plastid
RFL_Contig2205	1741	1080	17	eukaryotic translation initiation factor 3 subunit (eif-3)-like	F:hydrolase activity, hydrolyzing O-glycosyl compounds; C:mitochondrion; F:binding; P:carbohydrate metabolic process; F:catalytic activity; F:cation binding
RFL_Contig2206	3354	1080	17	protein
RFL_Contig2208	995	900	14	Os08g0420700 [Oryza sativa Japonica Group]
RFL_Contig2209	886	840	13	ethylene-insensitive3-like 1 expressed	P:response to ethylene stimulus; F:transcription regulator activity; F:transcription factor activity; P:ethylene mediated signaling pathway; P:defense response to bacterium; C:nucleus
RFL_Contig221	571	540	8	lipid binding protein	P:transport; C:cytoplasm; F:lipid binding
RFL_Contig2211	2429	1080	17	protein	F:molecular_function; P:biological_process; C:cellular_component
RFL_Contig2212	5664	1080	17	assembly protein	C:cell
RFL_Contig2213	1554	1080	17	cell death associated protein	P:metabolic process; F:hydrolase activity
RFL_Contig2214	1515	1080	17	cinnamoyl reductase	P:metabolic process; P:cellular process; F:binding; F:catalytic activity
RFL_Contig2215	3673	1080	17	mla6 protein	F:ATP binding; P:apoptosis; P:defense response; F:nucleotide binding; F:protein binding
RFL_Contig2216	4459	1080	17	atp binding	P:protein modification process; C:plasma membrane; F:nucleotide binding; C:cytosol; F:kinase activity
RFL_Contig2217	1777	1080	17	regulator of chromosome condensation family protein	F:protein binding; C:mitochondrion
RFL_Contig2218	3983	1080	17	hypothetical protein OsJ_22738 [Oryza sativa Japonica Group]	C:plastid
RFL_Contig2219	1430	1080	17	gdsl-motif lipase hydrolase family protein	C:cytoplasm; F:hydrolase activity; P:lipid metabolic process
RFL_Contig222	932	900	14	homoserine dehydrogenase-like	F:hydrolase activity
RFL_Contig2220	1002	960	15	---NA---
RFL_Contig2221	1156	1080	17	ubiquitin fusion degradation protein	F:molecular_function; C:cellular_component; P:ubiquitin-dependent protein catabolic process
RFL_Contig2223	5237	1080	17	hypothetical protein OsJ_05021 [Oryza sativa Japonica Group]	F:molecular_function; P:biological_process; C:cellular_component
RFL_Contig2224	2305	1080	17	pseudo response regulator	P:two-component signal transduction system (phosphorelay); P:regulation of transcription, DNA-dependent; F:two-component response regulator activity
RFL_Contig2225	8983	1080	17
RFL_Contig2226	1341	1080	17	glycine-rich rna-binding	C:nucleolus; F:nucleic acid binding; F:nucleotide binding; F:binding
RFL_Contig2227	656	600	9	---NA---
RFL_Contig2228	3263	1080	17	rna polymerase ii transcription elongation factor spt5	P:translation; P:transcription; C:ribosome; F:structural molecule activity; F:transcription regulator activity
RFL_Contig2229	2839	1080	17	rna binding	C:cytoplasm; F:nucleic acid binding; C:intracellular; F:nucleotide binding
RFL_Contig223	991	960	15	---NA---
RFL_Contig2230	3732	1080	17	t-complex protein 11
RFL_Contig2231	1620	1080	17	ankyrin-like protein	F:binding; C:membrane
RFL_Contig2232	2163	1080	17	lysyl-trna synthetase	P:biosynthetic process; P:cellular process; F:nucleic acid binding; C:mitochondrion; F:catalytic activity; P:flower development; F:nucleotide binding; F:binding; P:nucleobase, nucleoside, nucleotide and nucleic acid metabolic process; P:translation; P:cellular amino acid and derivative metabolic process; C:plastid
RFL_Contig2233	1860	1080	17	polyamine oxidase	C:cytoplasm; P:metabolic process; F:catalytic activity
RFL_Contig2234	1938	1080	17	f-box domain containing expressed
RFL_Contig2235	1580	1080	17	---NA---
RFL_Contig2236	2392	1080	17	leucine-rich repeat extensin 1	F:kinase activity; F:signal transducer activity; P:anatomical structure morphogenesis; P:cell differentiation; P:multicellular organismal development; P:metabolic process; F:catalytic activity; F:structural molecule activity; C:cell wall; C:cytoplasm; F:protein binding; P:cellular component organization; P:cell growth
RFL_Contig2237	1714	1080	17	glycosyl transferase family 1 protein	F:transferase activity; P:biosynthetic process
RFL_Contig2238	1705	1080	17	alpha-tubulin	P:cellular process; F:nucleotide binding; P:cellular component organization; F:structural molecule activity; F:hydrolase activity; C:cytoskeleton
RFL_Contig2239	3716	1080	17	hypothetical protein SORBIDRAFT_01g046050 [Sorghum bicolor]	C:cytoplasm; F:protein binding
RFL_Contig224	965	900	14	glutathione s-transferase	F:transferase activity
RFL_Contig2240	2204	1080	17	receptor-like protein kinase	P:protein modification process; C:cytoplasm; F:protein binding; F:kinase activity; F:nucleotide binding; C:membrane; P:signal transduction
RFL_Contig2241	2101	1080	17	laccase lac5-6	F:binding; C:cytoplasm; P:metabolic process; C:extracellular region; F:catalytic activity; P:catabolic process; P:cellular amino acid and derivative metabolic process; P:secondary metabolic process
RFL_Contig2243	2052	1080	17	protein	P:biosynthetic process; P:cellular process; F:catalytic activity; F:nucleotide binding; P:metabolic process; F:hydrolase activity; F:binding; C:plastid; C:mitochondrion
RFL_Contig2245	3438	1080	17	set domain protein	F:binding; P:biological_process; P:transcription; F:DNA binding; F:protein binding; F:transferase activity; C:membrane; C:nucleus
RFL_Contig2247	2007	1080	17	f-box domain containing expressed	C:plastid; P:DNA recombination; F:DNA binding
RFL_Contig2248	1014	960	15	protein	C:membrane; C:Golgi apparatus
RFL_Contig2249	1334	1080	17	retrotransposon ty1-copia subclass	F:binding
RFL_Contig225	1082	1020	16	dhn4	P:response to abiotic stimulus; P:response to stress
RFL_Contig2250	1856	1080	17	solanesyl diphosphate synthase	F:catalytic activity; C:plastid; F:transferase activity; P:biosynthetic process; P:cellular process; P:photosynthesis; P:carbohydrate metabolic process; P:secondary metabolic process; P:lipid metabolic process; C:endoplasmic reticulum; C:plasma membrane
RFL_Contig2251	2531	1080	17	single myb histone 6	P:biosynthetic process; P:cellular process; F:kinase activity; F:binding; F:DNA binding; C:cytoplasm; F:nucleotide binding; P:cellular component organization; P:protein modification process
RFL_Contig2252	1538	1080	17	binding protein	C:mitochondrion; F:binding
RFL_Contig2253	3302	1080	17	retinoblastoma-related protein	P:transcription; P:cell cycle; C:nucleus; P:biological_process
RFL_Contig2254	4552	1080	17	nck-associated protein 1	F:protein binding; P:cellular component organization; P:cellular process; F:transcription regulator activity; P:cell growth; P:anatomical structure morphogenesis; P:cell differentiation; P:multicellular organismal development; C:cytoplasm
RFL_Contig2255	1827	1080	17	transposon pong sub- expressed	C:mitochondrion
RFL_Contig2256	1493	1080	17	60s ribosomal protein l1	C:nucleolus; C:vacuole; F:structural molecule activity; C:plasma membrane; C:cell wall; C:ribosome; C:cytosol; C:plastid; P:translation
RFL_Contig2257	2133	1080	17	cytochrome p450	F:binding; P:metabolic process; F:catalytic activity; F:molecular_function; F:oxygen binding
RFL_Contig2258	629	600	9	---NA---
RFL_Contig2259	1247	1080	17	5-formyltetrahydrofolate cyclo-ligase	F:catalytic activity; F:nucleotide binding; P:biosynthetic process; P:cellular process; P:metabolic process; C:mitochondrion
RFL_Contig226	724	660	10	gibberellin-regulated protein 2 precursor	C:cytoplasm
RFL_Contig2262	3099	1080	17	mei2-like rna binding protein	F:nucleic acid binding; F:nucleotide binding
RFL_Contig2263	2080	1080	17	proliferating cell nuclear antigen	C:cytoplasm; C:nucleolus; P:biosynthetic process; P:DNA metabolic process; F:protein binding; P:cellular process
RFL_Contig2264	1722	1080	17	udp-glucose glucosyltransferase	P:metabolic process; F:transferase activity
RFL_Contig2265	2746	1080	17	protein	F:hydrolase activity; C:cytoplasm; C:vacuole
RFL_Contig2266	3162	1080	17	---NA---
RFL_Contig2267	3160	1080	17	f-box and wd40 domain	C:membrane; F:binding; F:nucleic acid binding; F:transferase activity
RFL_Contig2268	3878	1080	17	2 family protein	P:biosynthetic process; P:cellular process; P:DNA metabolic process; F:nucleotide binding; F:DNA binding; F:hydrolase activity; C:nucleus; P:response to stress; C:plastid
RFL_Contig2269	2888	1080	17	kinase family protein	P:biosynthetic process; P:cellular process; F:kinase activity; C:cytoplasm; F:nucleotide binding; C:plastid; P:protein modification process
RFL_Contig227	1139	1080	17	atg10 (autophagy 10) transporter ubiquitin activating enzyme	F:catalytic activity; P:catabolic process; P:cellular process
RFL_Contig2270	3164	1080	17	potassium channel	F:transporter activity; P:transport; P:cellular process; C:membrane; C:plastid
RFL_Contig2271	1287	1080	17	---NA---
RFL_Contig2272	1623	1080	17	---NA---
RFL_Contig2273	3571	1080	17	autoinhibited calcium atpase	F:hydrolase activity; F:transporter activity; F:catalytic activity; F:protein binding; P:biosynthetic process; P:cellular process; F:binding; P:response to stress; P:response to abiotic stimulus; C:membrane; C:vacuole; P:metabolic process; P:nucleobase, nucleoside, nucleotide and nucleic acid metabolic process; F:nucleotide binding; P:transport; C:plastid; P:response to biotic stimulus; C:plasma …
RFL_Contig2274	1511	1080	17	protein kinase pti1	P:biosynthetic process; P:cellular process; P:protein modification process; F:kinase activity; F:nucleotide binding
RFL_Contig2275	1499	1080	17	pentatricopeptide repeat-containing	C:plastid; C:thylakoid; C:mitochondrion
RFL_Contig2276	1356	1080	17	protein	P:nucleobase, nucleoside, nucleotide and nucleic acid metabolic process; P:catabolic process; F:RNA binding; F:kinase activity; F:hydrolase activity; C:mitochondrion; F:binding; C:cytoplasm; F:nucleotide binding; F:protein binding; P:protein modification process
RFL_Contig2277	1955	1080	17	ph domain containing protein	C:cell wall; F:lipid binding; P:signal transduction; C:plastid
RFL_Contig2278	2077	1080	17	phosphoribosylamine--glycine ligase	F:catalytic activity; P:nucleobase, nucleoside, nucleotide and nucleic acid metabolic process; P:biosynthetic process; C:cytoplasm; F:nucleotide binding; C:plastid
RFL_Contig228	650	600	9	glutaredoxin	C:cell; P:cellular homeostasis; F:molecular_function; F:catalytic activity
RFL_Contig2280	2069	1080	17	protein	F:molecular_function; C:chloroplast; P:biological_process; C:cellular_component
RFL_Contig2281	1681	1080	17	myb-like protein	P:biosynthetic process; P:DNA metabolic process; P:cell cycle; F:protein binding; F:transcription regulator activity; P:transcription; C:intracellular; F:transcription factor activity
RFL_Contig2282	4070	1080	17	en spm-like transposon protein	C:plasma membrane
RFL_Contig2283	1644	1080	17	phosphoribosyl pyrophosphate synthetase	F:catalytic activity; F:kinase activity; F:binding; P:metabolic process; P:nucleobase, nucleoside, nucleotide and nucleic acid metabolic process; P:biosynthetic process; F:transferase activity; F:nucleotide binding; C:plastid
RFL_Contig2284	2013	1080	17	OSIGBa0153E02-OSIGBa0093I20.5 [Oryza sativa (indica cultivar-group)]
RFL_Contig2285	1287	1080	17	protease inhibitor seed storage lipid transfer protein family protein	F:lipid binding; P:lipid transport; C:chloroplast thylakoid membrane; C:cytoplasmic membrane-bounded vesicle; C:chloroplast; C:apoplast; C:membrane
RFL_Contig2287	1411	1080	17	protein	F:catalytic activity; P:metabolic process; C:mitochondrion; F:nucleotide binding; C:plastid
RFL_Contig2288	747	720	11	dnaj protein	C:cell; C:plastid
RFL_Contig2289	3326	1080	17	sugar transport protein 5	F:transporter activity; C:membrane; P:transport; P:cellular process
RFL_Contig229	549	480	7	b12d protein	C:peroxisome; P:biological_process
RFL_Contig2290	1503	1080	17	lcd1 (lower cell density 1)	P:multicellular organismal development; C:membrane; C:plastid; C:mitochondrion
RFL_Contig2291	3448	1080	17	beta-galactosidase expressed	P:carbohydrate metabolic process; C:membrane; C:cytoplasm; F:hydrolase activity; F:carbohydrate binding; F:binding
RFL_Contig2293	2355	1080	17	abc1 family protein	C:mitochondrion
RFL_Contig2294	1657	1080	17	protein	C:cell
RFL_Contig2295	1547	1080	17	catalytic hydrolase	P:metabolic process; F:hydrolase activity; C:plastid
RFL_Contig2296	1523	1080	17	ornithine carbamoyltransferase	P:biosynthetic process; P:cellular amino acid and derivative metabolic process; F:transferase activity; F:binding; C:cytoplasm; C:plastid
RFL_Contig2297	1666	1080	17	receptor protein kinase perk1	P:biosynthetic process; P:cellular process; P:protein modification process; F:nucleotide binding; F:kinase activity; C:plastid; C:mitochondrion
RFL_Contig2299	1026	960	15	---NA---
RFL_Contig23	1936	1080	17	resistance protein rga2	F:nucleotide binding
RFL_Contig230	798	720	11	protein	F:transferase activity; C:nucleoplasm; F:DNA binding; F:protein binding; P:transcription; C:intracellular; C:mitochondrion
RFL_Contig2300	1808	1080	17	aspartic proteinase nepenthesin-2	C:membrane; C:cytoplasm; C:cell wall; F:hydrolase activity
RFL_Contig2301	2812	1080	17	heat repeat-containing protein	P:protein modification process; F:nucleotide binding; F:kinase activity
RFL_Contig2302	1463	1080	17	protein kinase apk1a	P:biosynthetic process; P:cellular process; P:protein modification process; F:kinase activity; F:nucleotide binding; C:plastid
RFL_Contig2303	2573	1080	17	zinc knuckle domain containing protein	C:plastid; F:nucleic acid binding; F:zinc ion binding
RFL_Contig2304	1728	1080	17	hypothetical protein OsI_32271 [Oryza sativa Indica Group]	C:mitochondrion
RFL_Contig2307	1070	1020	16	hypothetical protein SORBIDRAFT_09g003910 [Sorghum bicolor]	C:intracellular
RFL_Contig2308	1640	1080	17	pollen surface protein	C:membrane; C:cytoplasm; C:cell wall; C:plasma membrane
RFL_Contig231	614	540	8	photosystem ii reaction center w protein	C:membrane; C:plastid
RFL_Contig2310	2262	1080	17	gtp-binding protein obg	C:mitochondrion; C:plastid; F:nucleotide binding
RFL_Contig2311	1248	1080	17	protein	F:protein binding
RFL_Contig2312	2011	1080	17	amp dependent	P:metabolic process; F:catalytic activity
RFL_Contig2313	2768	1080	17	intracellular protein transport protein uso1-like	C:plastid
RFL_Contig2314	1746	1080	17	cytochrome p450 family expressed	F:binding; C:cytoplasm; P:metabolic process; F:catalytic activity; F:molecular_function
RFL_Contig2315	1529	1080	17	protein	F:molecular_function; P:biological_process; C:cellular_component
RFL_Contig2316	1899	1080	17	glycosyl hydrolase family 17 protein	F:hydrolase activity; P:carbohydrate metabolic process; C:cytoplasm; F:binding
RFL_Contig2317	1196	1080	17	alm beta-like	C:cell; F:nuclease activity
RFL_Contig2319	1625	1080	17	bzip protein	F:DNA binding
RFL_Contig232	705	660	10	16kda membrane protein	P:generation of precursor metabolites and energy; P:photosynthesis; C:membrane; C:thylakoid; C:plastid
RFL_Contig2320	2228	1080	17	glycoside hydrolase starch-binding domain-containing protein	F:carbohydrate binding; P:carbohydrate metabolic process; F:catalytic activity; C:cellular_component
RFL_Contig2321	3303	1080	17	cc-nbs-lrr resistance protein	P:biosynthetic process; P:cellular process; P:cell death; P:response to stress; F:nucleotide binding; F:hydrolase activity; C:plastid
RFL_Contig2322	1647	1080	17	---NA---
RFL_Contig2323	1147	1080	17	gamma-secretase subunit aph-1b	P:biological_process; C:membrane; P:protein metabolic process; F:protein binding
RFL_Contig2324	1759	1080	17	protein	P:cell differentiation; P:multicellular organismal development; C:membrane
RFL_Contig2325	2602	1080	17	lectin-like receptor kinase 7	P:biosynthetic process; P:cellular process; F:receptor activity; P:protein modification process; C:cytoplasm; F:nucleotide binding; C:membrane; F:kinase activity
RFL_Contig2326	2629	1080	17	protein	F:molecular_function; C:cellular_component
RFL_Contig2327	1459	1080	17	Os09g0552600 [Oryza sativa Japonica Group]	F:nutrient reservoir activity
RFL_Contig2328	1794	1080	17	at3g62770 f26k9_200	P:response to extracellular stimulus; P:response to stress; P:biological_process; P:catabolic process; P:cellular process; C:plastid
RFL_Contig2329	3112	1080	17	phosphoinositide phosphatase family protein	F:hydrolase activity; C:cytoplasm
RFL_Contig233	753	720	11	cbl-interacting protein kinase 15	F:kinase activity; P:cellular process
RFL_Contig2330	1802	1080	17	bgl32_orysj ame: full=beta-glucosidase 32 short=os9bglu32 flags: precursor	F:hydrolase activity; C:cytoplasm; P:metabolic process
RFL_Contig2331	5350	1080	17	cipk-like protein expressed	F:transferase activity; C:cytoplasmic membrane-bounded vesicle; P:auxin biosynthetic process; F:protein serine/threonine kinase activity; F:protein kinase activity; C:mitochondrion; P:protein amino acid phosphorylation; F:nucleotide binding; F:ATP binding; F:kinase activity; P:signal transduction
RFL_Contig2332	2889	1080	17	subtilisin-like protease	F:protein binding; C:cell wall; F:hydrolase activity; C:cytoplasm; P:reproduction; P:post-embryonic development; P:metabolic process; P:cellular process; P:protein metabolic process; P:catabolic process; P:biological_process; C:extracellular region
RFL_Contig2333	1537	1080	17	---NA---
RFL_Contig2334	2738	1080	17	ubiquinone biosynthesis protein ubib	P:protein modification process; F:kinase activity; F:nucleotide binding; C:mitochondrion; F:transporter activity
RFL_Contig2335	1031	960	15	hypothetical protein LOC100275514 [Zea mays]
RFL_Contig2336	1772	1080	17	protein	C:cell; C:membrane; C:cytoplasm
RFL_Contig2337	4279	1080	17	aldehyde oxidase	F:binding; F:catalytic activity; P:metabolic process; F:nucleotide binding; C:plastid
RFL_Contig2338	1826	1080	17	iaa-alanine resistance protein	P:transport; C:membrane; F:transporter activity; P:cellular process
RFL_Contig2339	1687	1080	17	phosphatidic acid phosphatase-like protein	C:mitochondrion; C:membrane
RFL_Contig234	1092	1020	16	nodulin-26 precursor	C:cytoplasm; P:transport; C:membrane; F:transporter activity
RFL_Contig2340	1448	1080	17	f-box protein fbl2	P:cellular process; P:response to stress; P:response to abiotic stimulus; F:catalytic activity; C:nucleus; C:intracellular; P:protein metabolic process; P:catabolic process
RFL_Contig2341	1856	1080	17	glycosyl hydrolase family protein 43	F:hydrolase activity; P:carbohydrate metabolic process; C:mitochondrion
RFL_Contig2342	1692	1080	17	protein	P:metabolic process; F:hydrolase activity; C:plastid
RFL_Contig2343	589	540	8	---NA---
RFL_Contig2344	1091	1020	16	pore protein of 24 kd	C:mitochondrion; C:plastid
RFL_Contig2345	2085	1080	17	ribonuclease iii	F:RNA binding; F:nuclease activity; C:plastid; P:nucleobase, nucleoside, nucleotide and nucleic acid metabolic process
RFL_Contig2346	2797	1080	17	tousled-like protein kinase	P:biosynthetic process; P:cellular process; F:protein binding; P:protein modification process; F:nucleotide binding; C:nucleus; F:kinase activity; C:plastid
RFL_Contig2347	2962	1080	17	protein	P:nucleobase, nucleoside, nucleotide and nucleic acid metabolic process
RFL_Contig2348	2303	1080	17	pub domain wlm domain protein	C:cellular_component
RFL_Contig2349	3012	1080	17	pho1-like protein	C:membrane; P:transport; P:response to extracellular stimulus; P:cell communication; P:response to stress
RFL_Contig237	706	660	10	lipid transfer protein	F:lipid binding; C:cytoplasm; P:transport
RFL_Contig2370	1509	1080	17	integral membrane protein like	C:membrane; P:response to biotic stimulus
RFL_Contig2371	1558	1080	17	esterase precursor	F:hydrolase activity; C:cytoplasm; C:mitochondrion; P:lipid metabolic process
RFL_Contig2372	1245	1080	17	glutathione s-transferase	F:transferase activity
RFL_Contig2373	2126	1080	17	proline-rich family expressed	F:molecular_function; P:biological_process; C:cellular_component
RFL_Contig2374	1497	1080	17	protein	C:membrane
RFL_Contig2375	2885	1080	17	armadillo beta-catenin repeat family protein u-box domain-containing family protein	F:catalytic activity; C:intracellular; P:protein modification process; F:protein binding
RFL_Contig2376	1579	1080	17	protein	C:plastid
RFL_Contig2377	1721	1080	17	glutamate dehydrogenase 2	F:catalytic activity; F:binding; C:plasma membrane; P:metabolic process; F:nucleotide binding; P:cellular amino acid and derivative metabolic process; P:response to stress; P:response to abiotic stimulus; C:mitochondrion
RFL_Contig2378	1688	1080	17	protein	C:cytoplasm; F:catalytic activity; F:binding; F:protein binding
RFL_Contig2379	592	540	8	glycosyl hydrolase family protein 17	C:cytoplasm
RFL_Contig238	914	840	13	fiber protein fb34	C:membrane; C:cytoplasm
RFL_Contig2380	1177	1080	17	iaa19 - auxin-responsive aux iaa family member	P:translation; P:transcription; C:plastid; F:protein binding; P:response to endogenous stimulus; P:signal transduction; C:nucleus
RFL_Contig2381	1092	1020	16	caffeoyl- 3-o-methyltransferase 1	F:transferase activity
RFL_Contig2382	4589	1080	17	wd-40 repeat family	C:mitochondrion
RFL_Contig2383	2566	1080	17	calmodulin-binding protein expressed	F:protein binding; F:transferase activity
RFL_Contig2384	577	540	8	---NA---
RFL_Contig2386	1922	1080	17	tic62 protein	C:plastid; F:binding; F:catalytic activity; P:metabolic process; C:membrane; C:thylakoid
RFL_Contig2387	1855	1080	17	zinc finger (ccch-type)	F:binding; F:nucleic acid binding; P:biosynthetic process; P:cellular process; C:intracellular
RFL_Contig2388	1631	1080	17	tom (target of myb1)-like protein	P:transport; P:cellular process; C:Golgi apparatus; C:plasma membrane; F:transporter activity
RFL_Contig2389	2041	1080	17	protein	C:nucleolus; P:response to stress; P:response to biotic stimulus; P:biological_process; F:protein binding; P:protein modification process; C:cell wall; C:intracellular; F:catalytic activity; C:plastid; F:nucleotide binding
RFL_Contig239	991	960	15	inorganic pyrophosphatase	F:hydrolase activity; C:membrane; C:cytoplasm; C:nucleus; P:metabolic process; P:cellular process; F:binding
RFL_Contig2390	1444	1080	17	pgr5-like a	P:generation of precursor metabolites and energy; P:photosynthesis; C:plastid
RFL_Contig2391	1596	1080	17	carboxypeptidase d	F:hydrolase activity; C:cell wall; C:cytoplasm; P:protein metabolic process; P:catabolic process
RFL_Contig2392	1243	1080	17	major allergen phl p 5	P:response to external stimulus; P:response to stress
RFL_Contig2393	1289	1080	17	basic region leucine zipper protein	F:DNA binding; F:protein binding; F:transcription factor activity; C:nucleus; C:plastid; P:transcription
RFL_Contig2394	3965	1080	17	dnaj heat shock n-terminal domain-containing protein	P:protein metabolic process; P:cellular process; C:endoplasmic reticulum; C:cytoplasm; F:protein binding
RFL_Contig2396	4036	1080	17	potassium efflux antiporter	C:membrane; P:transport; P:metabolic process; F:catalytic activity; F:binding; P:cellular process; F:transporter activity
RFL_Contig2397	1077	1020	16	alpha-tropomyosin slow	C:filamentous actin; C:neuron projection; C:podosome; C:growth cone; C:cytoplasm; C:cytoskeleton; C:cleavage furrow; C:cortical cytoskeleton
RFL_Contig2398	1199	1080	17	kda proline-rich protein	P:lipid transport; C:cytoplasmic membrane-bounded vesicle; C:membrane
RFL_Contig2399	1880	1080	17	glucose-6-phosphate dehydrogenase	P:carbohydrate metabolic process; P:cellular process; F:catalytic activity; P:metabolic process; F:binding; C:plastid
RFL_Contig24	1507	1080	17	glycine-rich protein	C:plastid
RFL_Contig240	586	540	8	mt1_wheat ame: full=metallothionein-like protein 1 short=mt-1	F:binding
RFL_Contig2400	2934	1080	17	protein	P:biological_process
RFL_Contig2401	1077	1020	16	stem-specific protein expressed	P:response to endogenous stimulus; P:biological_process
RFL_Contig2402	2609	1080	17	protein	P:transport; C:membrane; C:vacuole; P:cellular component organization; P:cellular process
RFL_Contig2403	2262	1080	17	protein	F:catalytic activity
RFL_Contig2404	846	780	12	nitrate-induced noi protein	P:biological_process; C:membrane
RFL_Contig2405	2155	1080	17	protein	P:protein metabolic process; P:cellular process; F:binding
RFL_Contig2406	1324	1080	17	2-oxoglutarate-dependent oxygenase	F:catalytic activity
RFL_Contig2408	2735	1080	17	cleavage stimulation 3 pre- subunit 77kda	F:RNA binding; P:nucleobase, nucleoside, nucleotide and nucleic acid metabolic process; F:protein binding; C:nucleus; F:transcription regulator activity
RFL_Contig2409	2505	1080	17	set domain protein 113	P:cellular component organization; P:cellular process; F:transferase activity; C:nucleus; F:binding
RFL_Contig241	658	600	9	---NA---
RFL_Contig2411	2565	1080	17	---NA---
RFL_Contig2412	2044	1080	17	mlo protein	C:membrane; P:cell death
RFL_Contig2413	2426	1080	17	expressed protein [Oryza sativa (japonica cultivar-group)]	F:molecular_function; P:biological_process; C:cellular_component
RFL_Contig2414	1199	1080	17	membrane associated protein	P:response to endogenous stimulus; P:response to stress; P:response to abiotic stimulus; F:structural molecule activity; C:plastid; C:plasma membrane
RFL_Contig2415	1757	1080	17	asc1-like protein 1	C:membrane; C:endoplasmic reticulum; P:biosynthetic process; P:lipid metabolic process
RFL_Contig2416	3787	1080	17	c3h55_orysj ame: full=zinc finger ccch domain-containing protein 55 short= 3h55	F:nucleic acid binding; F:metal ion binding; F:molecular_function; P:biological_process; F:zinc ion binding; C:cellular_component
RFL_Contig2417	1665	1080	17	sec14 cytosolic factor family protein	C:plastid; P:transport; C:plasma membrane; F:transporter activity
RFL_Contig2418	1651	1080	17	avr9 cf-9 rapidly elicited protein	P:protein modification process; F:nucleotide binding; F:kinase activity; C:plastid
RFL_Contig2419	1262	1080	17	tpa_inf: hn1-like protein isoform 1	C:nucleus; C:cytoplasm
RFL_Contig242	1350	1080	17	---NA---
RFL_Contig2420	1282	1080	17	protein	P:transcription; F:transcription factor activity; C:plastid
RFL_Contig2422	1259	1080	17	cinnamoyl- reductase	P:biosynthetic process; P:cellular amino acid and derivative metabolic process; P:secondary metabolic process; F:catalytic activity; F:binding
RFL_Contig2423	1322	1080	17	purine permease	C:membrane
RFL_Contig2424	6140	1080	17	ubiquitin-protein upl3	P:biosynthetic process; P:DNA metabolic process; P:cell cycle; F:binding; P:protein modification process; C:intracellular; P:anatomical structure morphogenesis; P:cellular component organization; P:cell differentiation; P:multicellular organismal development; F:catalytic activity
RFL_Contig2425	1503	1080	17	3-isopropylmalate dehydrogenase	F:binding; C:mitochondrion; F:catalytic activity; P:metabolic process; P:generation of precursor metabolites and energy; P:catabolic process; F:nucleotide binding; C:plastid; P:biosynthetic process; P:cellular amino acid and derivative metabolic process
RFL_Contig2426	1826	1080	17	fusarium resistance protein i2c-5-like	F:ATP binding; P:apoptosis
RFL_Contig2427	2079	1080	17	zinc knuckle domain containing protein	C:plastid; F:metal ion binding; F:nucleic acid binding; F:zinc ion binding
RFL_Contig2428	2443	1080	17	peptidyl-prolyl cis-trans isomerase cyclophilin-type family protein	C:intracellular; P:flower development; P:anatomical structure morphogenesis; P:multicellular organismal development; F:protein binding; P:protein metabolic process; P:cellular process; F:catalytic activity; P:growth; P:cellular component organization; P:protein modification process; F:chromatin binding; C:nucleus
RFL_Contig2429	1617	1080	17	multicopy suppressor of ira1	C:intracellular; P:anatomical structure morphogenesis; P:cell differentiation; P:multicellular organismal development; P:cell cycle; P:reproduction; P:post-embryonic development; P:embryonic development; P:flower development; P:regulation of gene expression, epigenetic; P:nucleobase, nucleoside, nucleotide and nucleic acid metabolic process; C:nucleus; P:cellular component organization; P:cellula…
RFL_Contig243	651	600	9	ubiquitin-like protein smt3	C:cytoplasm; F:molecular_function; P:protein modification process; F:protein binding; F:hydrolase activity; C:nucleus; P:response to stress; P:response to abiotic stimulus
RFL_Contig2430	2618	1080	17	protein	C:plastid
RFL_Contig2431	2143	1080	17	mate efflux family expressed	P:transport; P:cellular process; C:membrane; F:transporter activity
RFL_Contig2432	3567	1080	17	kinase interacting protein 1	C:mitochondrion
RFL_Contig2433	1746	1080	17	protein	C:intracellular; F:catalytic activity; F:nucleotide binding; F:protein binding; C:plasma membrane
RFL_Contig2434	780	720	11	thioesterase family protein	C:peroxisome; F:hydrolase activity
RFL_Contig2435	3816	1080	17	amino acid adenylation domain protein	F:catalytic activity; F:binding; C:plastid
RFL_Contig2436	986	960	15	---NA---
RFL_Contig2437	1549	1080	17	protein	C:cytoplasm; P:metabolic process; C:mitochondrion
RFL_Contig2438	915	840	13	hypothetical protein SORBIDRAFT_06g000470 [Sorghum bicolor]
RFL_Contig2439	1853	1080	17	hypothetical protein OsI_03227 [Oryza sativa Indica Group]	C:mitochondrion
RFL_Contig244	829	780	12	disease resistance-responsive family protein	C:cytoplasm
RFL_Contig2440	2532	1080	17	protein	C:chloroplast; P:metabolic process; F:catalytic activity; P:biological_process; F:pyridoxal phosphate binding
RFL_Contig2442	983	960	15	s-adenosylmethionine-dependent methyltransferase	P:metabolic process; C:plastid; F:transferase activity
RFL_Contig2443	1910	1080	17	hypothetical protein SORBIDRAFT_05g027410 [Sorghum bicolor]
RFL_Contig2445	1569	1080	17	cop9 signalosome complex subunit 5b	P:post-embryonic development; P:response to abiotic stimulus; C:nucleus; P:cellular component organization; P:cellular process; P:protein modification process; P:response to endogenous stimulus; F:protein binding; F:kinase activity; P:flower development; P:anatomical structure morphogenesis; P:cell cycle
RFL_Contig2446	3868	1080	17	protein	F:RNA binding; C:mitochondrion; P:nucleobase, nucleoside, nucleotide and nucleic acid metabolic process; F:nucleotide binding
RFL_Contig2447	1770	1080	17	methionyl aminopeptidase-like protein	F:binding; P:protein modification process; F:hydrolase activity; C:plastid; P:protein metabolic process; P:catabolic process
RFL_Contig2449	3117	1080	17	protein	F:protein binding; P:transport; P:cellular process; C:plastid; C:membrane; C:Golgi apparatus; F:structural molecule activity
RFL_Contig246	726	660	10	endoribonuclease l-psp family protein	P:biological_process; C:vacuole; C:thylakoid; C:mitochondrion; C:plastid; F:nuclease activity
RFL_Contig2460	1406	1080	17	rna recognition motif containing protein	P:metabolic process; F:nucleic acid binding; F:catalytic activity; F:nucleotide binding
RFL_Contig2461	3455	1080	17	sucrose phosphate	F:transferase activity; P:biosynthetic process; C:plasma membrane; P:carbohydrate metabolic process; P:cellular process
RFL_Contig2462	1085	1020	16	lim domain-containing protein	F:binding
RFL_Contig2463	1383	1080	17	metalloendoproteinase 1	F:hydrolase activity; C:cytoplasm; C:extracellular region; C:membrane; P:protein metabolic process; P:catabolic process; F:binding
RFL_Contig2464	2733	1080	17	4 protein	P:biosynthetic process; P:cellular process; F:hydrolase activity; P:protein metabolic process; P:catabolic process; F:nucleotide binding; C:membrane; C:plastid; C:mitochondrion
RFL_Contig2465	3759	1080	17	hypothetical protein OsI_34477 [Oryza sativa Indica Group]
RFL_Contig2466	755	720	11	protein	C:membrane; C:plastid; C:thylakoid
RFL_Contig2467	2320	1080	17	dead box atp-dependent rna	F:binding; F:hydrolase activity; C:peroxisome; C:plastid
RFL_Contig2469	2281	1080	17	peptide transporter	C:membrane; P:transport; F:transporter activity
RFL_Contig247	1115	1080	17	mitochondrial import receptor subunit tom20	F:receptor activity; F:protein binding; C:membrane; C:mitochondrion; P:transport; P:cellular component organization; P:cellular process
RFL_Contig2470	995	960	15	at1g31330 t19e23_1	C:plastid; C:thylakoid; C:membrane; P:photosynthesis
RFL_Contig2471	780	720	11	kda heat-shock protein	P:cellular component organization; C:cytoplasm; P:response to stress
RFL_Contig2472	3505	1080	17	protein	F:protein binding; F:transferase activity; P:response to endogenous stimulus; P:signal transduction; P:metabolic process; P:cellular process; C:nucleus; C:cytosol
RFL_Contig2473	1009	960	15	mee14 (maternal effect embryo arrest 14)	P:reproduction; P:post-embryonic development; P:embryonic development; P:response to stress; P:response to biotic stimulus; C:plastid
RFL_Contig2474	1846	1080	17	f-box domain containing expressed	P:DNA recombination; F:DNA binding
RFL_Contig2475	2575	1080	17	protein	F:lipid binding; F:protein binding; P:cell communication
RFL_Contig2476	1079	1020	16	hypothetical protein LOC100276953 [Zea mays]	C:cytoplasmic membrane-bounded vesicle
RFL_Contig2477	591	540	8	fiber protein fb15	C:mitochondrion; C:plastid
RFL_Contig2478	1034	960	15	protein	P:transport; P:cellular process; F:transporter activity; C:nucleus; C:membrane; C:plastid; C:thylakoid
RFL_Contig2479	2439	1080	17	c2h2 zinc-finger protein	P:cellular component organization; P:cellular process; C:cytosol; F:binding; C:nucleoplasm; C:nucleolus; P:regulation of gene expression, epigenetic; P:nucleobase, nucleoside, nucleotide and nucleic acid metabolic process; P:transcription; C:plastid; F:DNA binding; F:protein binding; P:multicellular organismal development
RFL_Contig248	2038	1080	17	---NA---
RFL_Contig2480	923	900	14	microfibril-associated protein	C:extracellular region; C:plastid
RFL_Contig2481	1029	960	15	proteasome subunit alpha	P:protein metabolic process; P:catabolic process; P:cellular process; P:transport; P:generation of precursor metabolites and energy; P:photosynthesis; C:plastid; F:hydrolase activity; F:transporter activity; C:membrane; C:thylakoid; C:intracellular; P:biological_process; C:nucleus; C:plasma membrane
RFL_Contig2482	1774	1080	17	3-ketoacyl- synthase 2	F:transferase activity; C:cytoplasm; P:cellular process; P:lipid metabolic process; C:membrane; P:biosynthetic process; C:plastid; C:mitochondrion
RFL_Contig2483	1439	1080	17	regulator of chromosome condensation family protein	F:chromatin binding; F:protein binding
RFL_Contig2484	1752	1080	17	bsd domain-containing protein	F:molecular_function; P:biological_process; C:cellular_component
RFL_Contig2485	2465	1080	17	glycerophosphoryl diester phosphodiesterase family protein	P:carbohydrate metabolic process; P:cellular process; P:lipid metabolic process; F:kinase activity; C:cytoplasm; C:membrane; F:hydrolase activity
RFL_Contig2486	1555	1080	17	protein	C:mitochondrion; C:membrane; C:plastid
RFL_Contig2487	818	780	12	thioredoxin m	F:molecular_function; P:cellular homeostasis; P:metabolic process; P:transport; C:plastid; F:catalytic activity; P:generation of precursor metabolites and energy
RFL_Contig2488	1159	1080	17	esterase d	C:cytoplasm; C:extracellular region; F:hydrolase activity; C:plastid
RFL_Contig2489	775	720	11	dna-directed rna polymerases and iii kda polypeptide	F:transferase activity; C:nucleoplasm; C:cytoplasm; P:transcription; C:plastid
RFL_Contig249	497	420	6	flower-specific gamma-thionin precursor	P:response to stress; P:response to biotic stimulus; C:cytoplasm; P:biological_process
RFL_Contig2490	751	660	10	oleosin bn-v	C:membrane; C:mitochondrion
RFL_Contig2492	1573	1080	17	aldose 1-epimerase precursor	C:cytoplasm; F:carbohydrate binding; P:carbohydrate metabolic process; P:cellular process; F:catalytic activity
RFL_Contig2493	1549	1080	17	membrane-associated salt-inducible protein	F:transcription factor activity; C:mitochondrion; P:transcription
RFL_Contig2494	897	840	13	protein	C:cytoplasm; C:vacuole
RFL_Contig2495	1310	1080	17	af525425_1peroxidase 1	P:response to stress; C:cytoplasm; F:binding; P:metabolic process; F:catalytic activity
RFL_Contig2496	1576	1080	17	pp2a regulatory subunit tap46	P:response to biotic stimulus; P:signal transduction; P:response to stress; P:response to abiotic stimulus; F:enzyme regulator activity
RFL_Contig2497	1245	1080	17	nuclear movement family protein	P:protein metabolic process; P:cellular process; P:embryonic development; C:cytoplasm; P:response to stress; P:response to abiotic stimulus
RFL_Contig2498	930	900	14	---NA---
RFL_Contig2499	2796	1080	17	gtp binding	P:transport; P:cellular process; C:Golgi apparatus; F:protein binding
RFL_Contig25	2073	1080	17	protein	C:cell; C:cytoplasm; C:membrane; C:mitochondrion
RFL_Contig250	1087	1020	16	carbonic anhydrase	F:binding; C:plastid; F:catalytic activity; P:metabolic process
RFL_Contig2500	1463	1080	17	gtp-binding protein	F:protein binding; F:transporter activity; P:transport; F:hydrolase activity; P:cellular process; C:membrane; C:plastid; F:nucleotide binding
RFL_Contig2501	1309	1080	17	protein	C:plastid; P:cellular component organization; P:cellular process; P:protein metabolic process; C:membrane; F:hydrolase activity; P:catabolic process; C:thylakoid
RFL_Contig2502	1404	1080	17	protein	C:cytoskeleton; P:cellular component organization; P:cellular process
RFL_Contig2503	2537	1080	17	subtilisin-like serine protease	F:hydrolase activity; C:cytoplasm; P:protein metabolic process; P:catabolic process
RFL_Contig2504	4827	1080	17	protein
RFL_Contig2505	2078	1080	17	protein	C:cytoplasm; P:biosynthetic process; P:cellular process; P:protein metabolic process; P:biological_process; F:nucleotide binding; F:protein binding
RFL_Contig2506	2439	1080	17	histone deacetylase	C:cytoplasm; P:cellular component organization; P:protein modification process; P:cellular process; F:transferase activity; P:cell differentiation; P:multicellular organismal development; C:nucleus; F:hydrolase activity
RFL_Contig2507	1848	1080	17	bgl16_orysj ame: full=beta-glucosidase 16 short=os4bglu16 flags: precursor	F:hydrolase activity; P:carbohydrate metabolic process; C:cytoplasm; C:plastid; F:binding
RFL_Contig2508	1468	1080	17	drought-inducible cysteine proteinase rd19a precursor	P:response to stress; P:response to biotic stimulus; C:vacuole; P:response to abiotic stimulus; C:cytoplasm; F:hydrolase activity; P:protein metabolic process; P:catabolic process; C:nucleus
RFL_Contig2509	2362	1080	17	protein ariadne-	C:membrane; F:nucleic acid binding; F:catalytic activity; C:mitochondrion; F:binding; F:protein binding
RFL_Contig251	559	540	8	rna-binding protein	C:cytoplasm; F:binding
RFL_Contig2510	2233	1080	17	Os06g0113900 [Oryza sativa Japonica Group]	C:membrane; C:cytoplasm; C:mitochondrion
RFL_Contig2511	1478	1080	17	at3g13440 mrp15_7	F:nucleic acid binding; F:transferase activity; P:metabolic process; P:cellular process
RFL_Contig2514	2076	1080	17	protein	F:transferase activity; P:translation; C:plastid
RFL_Contig2515	2563	1080	17	armadillo beta-catenin repeat family protein	F:DNA binding; P:protein modification process; F:catalytic activity; C:nucleus; C:cytosol; P:DNA metabolic process; C:intracellular
RFL_Contig2516	1972	1080	17	ubp1 interacting protein 2a	F:protein binding; C:nucleus; P:response to endogenous stimulus; P:signal transduction; F:nucleotide binding; F:RNA binding
RFL_Contig2517	2088	1080	17	protein phosphatase 2c	F:hydrolase activity; C:mitochondrion
RFL_Contig2518	1621	1080	17	wrky transcription factor	P:response to stress; F:DNA binding; P:transcription; P:cellular process; P:lipid metabolic process; P:secondary metabolic process; F:transcription factor activity; C:nucleus
RFL_Contig2519	804	780	12	thioredoxin h	P:cellular homeostasis
RFL_Contig252	1650	1080	17	vesicle-associated membrane	F:structural molecule activity
RFL_Contig2520	2430	1080	17	cytokinin oxidase	F:catalytic activity; P:metabolic process; P:cellular process; C:plastid
RFL_Contig2521	1437	1080	17	protein	F:transferase activity; C:mitochondrion
RFL_Contig2522	2727	1080	17	dna binding	C:plastid
RFL_Contig2523	2156	1080	17	Os02g0644500 [Oryza sativa Japonica Group]	F:molecular_function; P:biological_process; C:cellular_component
RFL_Contig2524	2100	1080	17	mate efflux family protein	P:transport; P:cellular process; F:transporter activity; C:plasma membrane
RFL_Contig2525	2001	1080	17	protein	C:mitochondrion; F:protein binding
RFL_Contig2526	2733	1080	17	peroxisomal targeting signal 1 receptor	F:binding; F:receptor activity; P:transport; P:cellular component organization; P:cellular process; F:protein binding; P:response to endogenous stimulus
RFL_Contig2527	2352	1080	17	tyrosine phosphatase	F:hydrolase activity; P:metabolic process; P:cellular process; P:biosynthetic process; P:lipid metabolic process; P:secondary metabolic process; F:catalytic activity
RFL_Contig2528	3482	1080	17	n-terminal acetyltransferase	F:receptor activity; F:binding; P:reproduction; P:post-embryonic development; P:embryonic development
RFL_Contig253	981	960	15	thioredoxin f	F:enzyme regulator activity; F:molecular_function; P:cellular homeostasis; P:transport; C:plastid; C:thylakoid; P:carbohydrate metabolic process; P:biological_process; P:generation of precursor metabolites and energy
RFL_Contig2530	1448	1080	17	protein	C:membrane; C:cytoplasm
RFL_Contig2531	2731	1080	17	protein	P:biosynthetic process; P:cellular process; F:protein binding; P:reproduction; P:post-embryonic development; P:embryonic development; F:nucleotide binding; F:hydrolase activity
RFL_Contig2532	1226	1080	17	atp-dependent clp protease proteolytic	F:hydrolase activity; C:plastid; P:multicellular organismal development; P:cellular component organization; P:cellular process; P:protein metabolic process; P:catabolic process; C:membrane; C:thylakoid
RFL_Contig2533	1643	1080	17	tryptophanyl-trna synthetase	P:biosynthetic process; P:cellular process; F:catalytic activity; P:nucleobase, nucleoside, nucleotide and nucleic acid metabolic process; P:translation; P:cellular amino acid and derivative metabolic process; F:nucleotide binding; C:cytosol
RFL_Contig2534	916	840	13	pollen-specific protein sf3	F:binding
RFL_Contig2535	2143	1080	17	pectate lyase	C:cytoplasm; F:catalytic activity
RFL_Contig2536	2194	1080	17	protein	F:hydrolase activity; C:cell; C:intracellular; P:protein metabolic process; P:catabolic process; P:cellular process; F:binding
RFL_Contig2537	588	540	8	protein	C:mitochondrion
RFL_Contig2538	3726	1080	17	mapk activating	C:plastid
RFL_Contig2539	2348	1080	17	rna binding	C:intracellular
RFL_Contig254	1134	1080	17	coated vesicle membrane	C:cytoplasm; C:membrane; C:vacuole; P:transport
RFL_Contig2540	1459	1080	17	hypothetical protein OsI_29839 [Oryza sativa Indica Group]	F:molecular_function; P:biological_process; C:cellular_component
RFL_Contig2541	1372	1080	17	rna recognition motif -containing	F:nucleic acid binding; F:nucleotide binding
RFL_Contig2542	1080	1020	16	ras-related protein rab11d	F:nucleotide binding; C:cytoplasm; C:plasma membrane; P:signal transduction; P:transport
RFL_Contig2543	1981	1080	17	leucine-rich repeat family protein	F:catalytic activity; C:cytoplasm; F:protein binding; P:signal transduction
RFL_Contig2545	1344	1080	17	acyl-acp thioesterase	P:biosynthetic process; P:cellular process; P:lipid metabolic process; F:hydrolase activity; F:transferase activity; F:transporter activity; C:plastid; C:mitochondrion
RFL_Contig2547	1384	1080	17	malate dehydrogenase	F:binding; C:mitochondrion; F:catalytic activity; P:metabolic process; P:cellular process; P:generation of precursor metabolites and energy; P:catabolic process; P:carbohydrate metabolic process
RFL_Contig2549	1272	1080	17	dnaj heat shock n-terminal domain-containing protein	P:protein metabolic process; P:cellular process; C:membrane; C:endoplasmic reticulum; F:protein binding
RFL_Contig255	620	600	9	chloroplast protein cp12	P:biosynthetic process; P:carbohydrate metabolic process; P:photosynthesis; P:biological_process; F:protein binding; C:plastid; P:protein modification process; P:response to abiotic stimulus
RFL_Contig2550	1290	1080	17	histone deacetylase hd2	P:transcription; C:nucleus; F:binding
RFL_Contig2551	1445	1080	17	dcn1-like protein 2	F:molecular_function; P:biological_process; C:cellular_component
RFL_Contig2552	1926	1080	17	hydrolyzing o-glycosyl	F:hydrolase activity; P:carbohydrate metabolic process; C:cytoplasm; F:binding
RFL_Contig2553	1837	1080	17	lung seven transmembrane receptor 1	C:cell; C:cytoplasm; C:membrane; F:receptor activity
RFL_Contig2554	1178	1080	17	fasciclin-like arabinogalactan protein 8	C:cytoplasm
RFL_Contig2555	2390	1080	17	phosphatidylinositol 3-and 4-kinase family protein	C:peroxisome; F:kinase activity; F:transferase activity
RFL_Contig2556	2389	1080	17	zinc finger protein	P:biological_process; F:binding; C:intracellular; F:DNA binding; F:protein binding
RFL_Contig2558	1441	1080	17	protein phosphatase 2c	C:cell; F:binding; F:hydrolase activity; C:cytoplasm; P:protein modification process; C:mitochondrion
RFL_Contig2559	436	360	5	---NA---
RFL_Contig256	910	840	13	bowman-birk type trypsin inhibitor	C:extracellular region; C:cytoplasm; F:enzyme regulator activity
RFL_Contig2561	1663	1080	17	integral membrane protein like	C:cell; C:membrane; C:Golgi apparatus
RFL_Contig2562	1180	1080	17	cold acclimation protein	P:response to abiotic stimulus; P:response to stress
RFL_Contig2565	734	660	10	hypothetical protein OsJ_24109 [Oryza sativa Japonica Group]	P:protein metabolic process; P:cellular process; C:cytosol; F:protein binding
RFL_Contig2566	2275	1080	17	at5g13210 t31b5_30	C:mitochondrion; C:plastid
RFL_Contig2568	868	840	13	protein	F:molecular_function; P:biological_process; C:cellular_component
RFL_Contig2569	2902	1080	17	potassium transporter	F:transporter activity; C:cytoplasm; P:transport; C:membrane
RFL_Contig257	923	900	14	---NA---
RFL_Contig2571	616	540	8	hypothetical protein LOC100279141 [Zea mays]
RFL_Contig2572	1130	1080	17	had-superfamily subfamily variant 3 containing expressed	P:metabolic process; F:hydrolase activity; C:plastid
RFL_Contig2573	1436	1080	17	chitinase precursor	P:cell growth; P:anatomical structure morphogenesis; P:cell differentiation; P:multicellular organismal development; P:carbohydrate metabolic process; P:catabolic process; P:cellular process; P:response to stress; P:response to abiotic stimulus; P:response to endogenous stimulus; C:cytoplasm; P:biological_process; P:biosynthetic process; P:cellular amino acid and derivative metabolic process; P:s…
RFL_Contig2574	1478	1080	17	transthyretin precursor family expressed	C:intracellular; C:plasma membrane; F:protein binding; P:transport; P:response to extracellular stimulus; P:signal transduction; P:cell growth; P:response to endogenous stimulus
RFL_Contig2575	3228	1080	17	rolled expressed	F:DNA binding; F:transcription factor activity; C:nucleus; P:transcription
RFL_Contig2577	1593	1080	17	---NA---
RFL_Contig2578	1123	1080	17	Os01g0950800 [Oryza sativa Japonica Group]
RFL_Contig2579	3098	1080	17	c2 domain-containing protein	C:endoplasmic reticulum; C:cell wall; F:transferase activity
RFL_Contig258	2014	1080	17	tubby protein	F:hydrolase activity; P:transcription; F:transcription factor activity
RFL_Contig2580	2143	1080	17	protein	C:cell; C:membrane; C:cytoplasm; C:mitochondrion; F:binding; F:protein binding
RFL_Contig2581	3047	1080	17	aaa-type atpase family protein	P:cellular component organization; P:cell cycle; F:hydrolase activity; F:nucleotide binding
RFL_Contig2582	1766	1080	17	peroxin pex14	C:cytoplasm; P:cellular component organization; P:cellular process
RFL_Contig2583	900	840	13	thaumatin family expressed	C:cytoplasm
RFL_Contig2584	1494	1080	17	diaminopimelate epimerase family protein	P:biosynthetic process; P:cellular amino acid and derivative metabolic process; F:catalytic activity; C:plastid
RFL_Contig2585	1762	1080	17	glutamate decarboxylase	P:cellular amino acid and derivative metabolic process; F:binding; F:catalytic activity; C:plastid; F:protein binding
RFL_Contig2586	1034	960	15	ulp1 protease c-terminal catalytic	C:plastid; P:proteolysis; F:cysteine-type peptidase activity
RFL_Contig2587	619	540	8	phg1a protein	C:cytoplasm; C:membrane; C:Golgi apparatus; C:mitochondrion; C:plasma membrane
RFL_Contig2588	1527	1080	17	24-sterol c-methyltransferase	P:biosynthetic process; P:DNA metabolic process; P:cell cycle; C:cytoplasm; P:multicellular organismal development; P:cell growth; C:endoplasmic reticulum; F:transferase activity; P:cellular process; P:lipid metabolic process
RFL_Contig2589	3507	1080	17	---NA---
RFL_Contig259	1666	1080	17	enolase	C:cell; C:cytosol; F:catalytic activity; F:binding; P:carbohydrate metabolic process; P:generation of precursor metabolites and energy; P:catabolic process
RFL_Contig2590	1574	1080	17	nucleosome assembly protein	C:cytoplasm; P:biological_process; F:DNA binding; P:cellular component organization; P:cellular process; C:plasma membrane; C:nucleus; P:response to stress; P:DNA metabolic process
RFL_Contig2591	1222	1080	17	ribosomal protein l21	C:intracellular; P:multicellular organismal development; C:ribosome; P:cellular component organization; P:cellular process; F:structural molecule activity; F:chromatin binding; F:transcription factor activity; P:reproduction; P:translation; F:RNA binding; C:mitochondrion
RFL_Contig2592	2472	1080	17	glycyl-trna synthetase	P:nucleobase, nucleoside, nucleotide and nucleic acid metabolic process; P:translation; P:cellular amino acid and derivative metabolic process; P:biological_process; F:nucleotide binding; F:catalytic activity; C:mitochondrion
RFL_Contig2593	3085	1080	17	3-n-debenzoyl-2-deoxytaxol n-benzoyltransferase	F:transferase activity
RFL_Contig2594	776	720	11	protein	F:binding; C:plastid; P:transport; C:membrane; C:thylakoid
RFL_Contig2595	1550	1080	17	alpha beta fold family protein	F:hydrolase activity; F:nucleic acid binding; C:plastid
RFL_Contig2596	3495	1080	17	hypothetical protein OsI_17341 [Oryza sativa Indica Group]
RFL_Contig2597	1623	1080	17	thylakoid-bound ascorbate peroxidase	C:thylakoid; C:plastid; P:response to stress; F:binding; P:metabolic process; F:catalytic activity; C:membrane
RFL_Contig2598	1309	1080	17	pglp1 (2-phosphoglycolate phosphatase 1) phosphoglycolate phosphatase	F:hydrolase activity; C:vacuole; P:metabolic process; C:extracellular region; C:nucleus; C:plastid
RFL_Contig26	1221	1080	17	thylakoid lumenal	C:plastid; C:thylakoid; C:membrane
RFL_Contig260	1177	1080	17	protein	F:binding; P:signal transduction; P:biosynthetic process; P:cellular process; F:protein binding; P:biological_process; C:plastid
RFL_Contig2600	2031	1080	17	triacylglycerol lipase 2	F:hydrolase activity; P:lipid metabolic process
RFL_Contig2601	1412	1080	17	protein	F:translation initiation factor activity; F:carbon-nitrogen ligase activity, with glutamine as amido-N-donor; P:biological_process; C:cellular_component
RFL_Contig2602	1039	1020	16	protein	C:plastid; C:thylakoid; C:membrane
RFL_Contig2603	961	900	14	cap-binding protein	C:cytoplasm; P:translation; F:RNA binding; F:protein binding; F:translation factor activity, nucleic acid binding
RFL_Contig2604	1128	1080	17	mads-box transcription factor 32	F:DNA binding; F:transcription factor activity; C:nucleus; P:transcription
RFL_Contig2605	734	660	10	hypothetical protein [Zea mays]	C:endomembrane system; F:molecular_function; C:cytoplasmic membrane-bounded vesicle; P:biological_process
RFL_Contig2606	2456	1080	17	cationic amino acid transporter	P:transport; P:cellular process; C:cell wall; P:response to stress; P:catabolic process; C:peroxisome; C:mitochondrion; C:membrane; F:binding; P:response to abiotic stimulus; F:transporter activity; F:catalytic activity; C:plastid; P:response to extracellular stimulus; P:cell communication; C:vacuole; P:biological_process; C:ribosome; C:plasma membrane; C:extracellular region
RFL_Contig2607	1643	1080	17	band 7 family protein	C:membrane; C:mitochondrion; F:binding
RFL_Contig2608	1245	1080	17	protein	C:mitochondrion
RFL_Contig2609	942	900	14	---NA---
RFL_Contig261	902	840	13	mitochondrial import inner membrane translocase subunit tim14	P:protein metabolic process; P:cellular process; F:protein binding
RFL_Contig2610	1006	960	15	carnitine racemase like protein	P:catabolic process; P:cellular process; P:lipid metabolic process; P:metabolic process; C:peroxisome; P:response to endogenous stimulus; F:protein binding; F:catalytic activity; C:nucleus; C:cytosol
RFL_Contig2611	2459	1080	17	succinate dehydrogenase flavoprotein alpha subunit	C:cell wall; C:membrane; C:mitochondrion; F:binding; F:molecular_function; P:generation of precursor metabolites and energy; P:catabolic process; F:nucleotide binding; F:catalytic activity
RFL_Contig2612	1710	1080	17	rna binding protein 45	F:nucleic acid binding; F:nucleotide binding
RFL_Contig2613	855	780	12	hypothetical protein SORBIDRAFT_09g019940 [Sorghum bicolor]
RFL_Contig2615	1377	1080	17	cation efflux protein zinc	C:membrane; P:response to biotic stimulus; F:transporter activity; P:transport; P:cellular process
RFL_Contig2616	1708	1080	17	aspartate glutamate uridylate kinase family protein	P:biosynthetic process; P:cellular amino acid and derivative metabolic process; F:transferase activity
RFL_Contig2617	816	780	12	adp-ribosylation factor-like protein	C:plasma membrane; F:nucleotide binding
RFL_Contig2618	1624	1080	17	otu-like cysteine protease-like	F:hydrolase activity
RFL_Contig2619	1224	1080	17	mitochondrial carrier	F:binding; C:membrane; C:mitochondrion; P:transport; P:cellular process; C:plastid
RFL_Contig262	489	420	6	retroelement protein	P:cellular process; F:binding
RFL_Contig2621	1898	1080	17	at4g01050 f2n1_31	P:response to stress; P:response to biotic stimulus; C:plastid; P:generation of precursor metabolites and energy; P:photosynthesis; F:protein binding; C:membrane; C:thylakoid
RFL_Contig2622	1757	1080	17	mov34 mpn pad-1 family protein	P:protein metabolic process; P:catabolic process; P:cellular process
RFL_Contig2623	996	960	15	hypothetical protein SORBIDRAFT_01g044610 [Sorghum bicolor]
RFL_Contig2624	2751	1080	17	era1	C:mitochondrion; F:transferase activity
RFL_Contig2625	3209	1080	17	plant synaptotagmin	F:molecular_function; P:biological_process
RFL_Contig2626	1357	1080	17	protein	F:binding; F:enzyme regulator activity; F:nucleotide binding; P:protein metabolic process; P:cellular process; P:reproduction; P:post-embryonic development; P:embryonic development; P:transport; P:cellular component organization; F:protein binding; C:thylakoid; F:catalytic activity; C:mitochondrion; C:plastid
RFL_Contig2627	659	600	9	---NA---
RFL_Contig2629	1858	1080	17	cipk-like protein expressed	P:biosynthetic process; P:cellular process; F:kinase activity; P:protein modification process; C:cytoplasm; F:nucleotide binding; P:signal transduction; C:mitochondrion
RFL_Contig263	910	840	13	photosystem ii core complex proteins psby	C:plastid; C:thylakoid; F:binding; C:membrane; P:photosynthesis
RFL_Contig2630	2166	1080	17	gl1 protein	F:catalytic activity; P:biosynthetic process; P:cellular process; P:lipid metabolic process; C:plasma membrane; F:binding; P:metabolic process; C:endoplasmic reticulum; P:reproduction; P:cell differentiation; P:multicellular organismal development
RFL_Contig2631	2021	1080	17	3-beta-hydroxysteroid dehydrogenase	C:membrane; P:biosynthetic process; P:cellular process; P:lipid metabolic process; F:catalytic activity; C:endoplasmic reticulum; F:binding
RFL_Contig2632	1161	1080	17	tonoplast membrane integral protein	C:membrane; C:vacuole; P:transport; F:transporter activity
RFL_Contig2633	932	900	14	---NA---
RFL_Contig2634	3118	1080	17	calmodulin-binding protein	P:regulation of transcription; P:biological_process; F:calmodulin binding; F:transcription regulator activity; C:cellular_component; C:nucleus
RFL_Contig2635	3582	1080	17	protein binding	P:nucleobase, nucleoside, nucleotide and nucleic acid metabolic process; F:protein binding; C:plastid
RFL_Contig2636	1202	1080	17	nucleic acid-binding protein	F:nucleic acid binding; C:intracellular; F:nucleotide binding; C:plastid
RFL_Contig2637	1345	1080	17	thioredoxin reductase 2	F:catalytic activity; P:metabolic process; P:response to stress; P:cellular process; F:nucleotide binding; C:mitochondrion
RFL_Contig2638	2452	1080	17	protein	F:molecular_function; P:biological_process; C:cellular_component
RFL_Contig2639	1489	1080	17	fructose-bisphosphate aldolase	C:plastid; P:response to stress; P:biological_process; P:nucleobase, nucleoside, nucleotide and nucleic acid metabolic process; P:carbohydrate metabolic process; P:catabolic process; P:secondary metabolic process; P:generation of precursor metabolites and energy; F:catalytic activity; C:mitochondrion
RFL_Contig264	617	540	8	30s ribosomal protein mitochondrial	C:ribosome
RFL_Contig2640	1753	1080	17	alanine aminotransferase	F:binding; F:transferase activity; P:biosynthetic process; F:catalytic activity; C:mitochondrion
RFL_Contig2641	1627	1080	17	4-hydroxyphenylpyruvate dioxygenase	C:cytosol; F:catalytic activity; C:mitochondrion; F:binding; P:metabolic process; P:biosynthetic process; P:cellular process; P:catabolic process; P:cellular amino acid and derivative metabolic process; P:lipid metabolic process; P:secondary metabolic process; C:plastid
RFL_Contig2642	2839	1080	17	protein kinase	C:cytoplasm; P:protein modification process; F:nucleotide binding; F:kinase activity
RFL_Contig2643	2457	1080	17	dna-binding protein chloroplast	F:binding; F:protein binding
RFL_Contig2644	1235	1080	17	bacterial transferase hexapeptide repeat-containing protein	F:transferase activity; C:mitochondrion
RFL_Contig2645	1543	1080	17	polygalacturonase precursor	F:hydrolase activity; C:cytoplasm; P:metabolic process
RFL_Contig2646	1275	1080	17	strictosidine synthase	C:cytoplasm; C:mitochondrion; P:biosynthetic process; F:catalytic activity
RFL_Contig2647	668	600	9	gast1 protein homolog	P:response to endogenous stimulus; C:cytoplasm
RFL_Contig2648	1327	1080	17	rna-binding protein	F:nucleic acid binding; C:mitochondrion; F:nucleotide binding
RFL_Contig2649	609	540	8	---NA---
RFL_Contig265	746	720	11	ring-box protein 1a	F:binding; F:protein binding
RFL_Contig2650	1758	1080	17	protein	F:binding; C:plastid; P:metabolic process; F:catalytic activity; C:membrane; C:thylakoid
RFL_Contig2651	692	660	10	---NA---
RFL_Contig2652	1518	1080	17	myb-like dna-binding shaqkyf class family protein	P:regulation of transcription; F:DNA binding; C:nucleus
RFL_Contig2653	1481	1080	17	vesicle associated membrane protein	P:metabolic process; P:cellular process; P:biosynthetic process; F:kinase activity; C:mitochondrion; F:nucleotide binding
RFL_Contig2654	1239	1080	17	c-4 methylsterol oxidase	P:biosynthetic process; P:cellular process; P:lipid metabolic process; F:catalytic activity; F:binding; P:metabolic process; C:membrane; C:endoplasmic reticulum
RFL_Contig2655	685	660	10	acyl- -binding protein	F:lipid binding; P:transport
RFL_Contig2656	1652	1080	17	methylthioribose kinase	P:biosynthetic process; P:cellular amino acid and derivative metabolic process; F:kinase activity
RFL_Contig2657	1230	1080	17	vacuolar iron transporter	P:cellular homeostasis; F:transporter activity; C:membrane; C:vacuole
RFL_Contig2659	1921	1080	17	nucleolar containing protein	P:nucleobase, nucleoside, nucleotide and nucleic acid metabolic process; C:intracellular
RFL_Contig266	545	480	7	phosphatidylinositol 4-kinase	P:biosynthetic process; P:cellular process; P:lipid metabolic process; F:lipid binding; F:kinase activity; P:signal transduction; C:plastid
RFL_Contig2660	635	600	9	chloroplast protein 12 precursor	C:plastid
RFL_Contig2661	1104	1080	17	atp-dependent clp protease atp-binding subunit clpa	C:plastid; F:hydrolase activity; P:protein metabolic process; F:protein binding; F:nucleotide binding; C:thylakoid
RFL_Contig2662	1944	1080	17	kh domain containing protein	F:nucleic acid binding; P:flower development; C:nucleus
RFL_Contig2664	799	780	12	psi-p (photosystem i p subunit) dna binding	C:plastid; F:DNA binding; P:generation of precursor metabolites and energy; P:photosynthesis; C:membrane; C:thylakoid; C:mitochondrion
RFL_Contig2665	960	900	14	hypothetical protein SORBIDRAFT_03g011430 [Sorghum bicolor]	C:cytoplasm
RFL_Contig2666	1809	1080	17	replication protein a1	P:biosynthetic process; P:cellular process; F:hydrolase activity; F:nucleic acid binding; F:nucleotide binding
RFL_Contig2667	1329	1080	17	4 -phosphopantetheinyl transferase family protein	P:biosynthetic process; P:cellular process; P:lipid metabolic process; F:transferase activity; F:binding; C:mitochondrion
RFL_Contig2668	1469	1080	17	anther-specific proline-rich protein apg	C:cell; C:cytoplasm; F:hydrolase activity; P:lipid metabolic process
RFL_Contig2669	1447	1080	17	f-box only protein 9	P:response to stress; P:response to abiotic stimulus; F:protein binding; P:translation; C:nucleus; C:mitochondrion
RFL_Contig267	1157	1080	17	26s proteasome regulatory subunit	C:cytoplasm; P:translation; F:translation factor activity, nucleic acid binding; C:intracellular; C:membrane; C:nucleus
RFL_Contig2671	1944	1080	17	monodehydroascorbate reductase	P:response to stress; P:response to abiotic stimulus; P:biological_process; F:protein binding; F:catalytic activity; P:metabolic process; C:plastid; F:nucleotide binding; F:binding; C:mitochondrion
RFL_Contig2672	1469	1080	17	heat shock factor	F:transcription regulator activity; F:DNA binding; P:biological_process; P:cellular process
RFL_Contig2673	1765	1080	17	protein	F:transferase activity; F:binding; C:plasma membrane; C:mitochondrion; P:catabolic process; P:cellular amino acid and derivative metabolic process
RFL_Contig2674	2386	1080	17	yt521-b-like family expressed	C:cytoplasm
RFL_Contig2675	2053	1080	17	protein	C:mitochondrion; C:membrane; C:plastid
RFL_Contig2676	1587	1080	17	binding protein	C:plastid
RFL_Contig2677	1243	1080	17	protein	F:binding; P:metabolic process; P:cellular process
RFL_Contig2678	1195	1080	17	ac020576_4contains weak similarity to tail completion gi	F:molecular_function; P:biological_process; C:cellular_component
RFL_Contig2679	601	540	8	60s ribosomal protein l34	C:ribosome; F:structural molecule activity; P:translation; C:mitochondrion
RFL_Contig268	616	540	8	60s ribosomal protein l30	C:ribosome; F:structural molecule activity; P:translation
RFL_Contig2680	1005	960	15	gtp-binding protein yptm2	P:signal transduction; P:transcription; F:DNA binding; C:cytoplasm; F:hydrolase activity; P:transport; F:nucleotide binding; C:plasma membrane
RFL_Contig2681	1494	1080	17	ethylene response element binding protein	F:transcription factor activity; C:nucleus; C:mitochondrion; P:transcription
RFL_Contig2682	1370	1080	17	fructokinase-2	F:kinase activity; F:nucleotide binding; P:carbohydrate metabolic process; P:cellular process
RFL_Contig2683	2321	1080	17	acyl synthetase	F:catalytic activity; P:biosynthetic process; P:cellular process; P:lipid metabolic process; P:response to stress; P:response to biotic stimulus; P:anatomical structure morphogenesis; P:post-embryonic development
RFL_Contig2685	1371	1080	17	hydroxypyruvate reductase	F:nucleotide binding; C:peroxisome; P:biosynthetic process; P:cellular process; F:RNA binding; P:metabolic process; C:plastid; C:extracellular region; F:catalytic activity
RFL_Contig2686	727	660	10	thioredoxin-like 4a	C:nucleus; F:protein binding; P:cellular component organization; P:cell cycle; P:nucleobase, nucleoside, nucleotide and nucleic acid metabolic process; F:catalytic activity; C:plastid; P:cellular process
RFL_Contig2687	1357	1080	17	cinnamyl alcohol dehydrogenase	P:biosynthetic process; P:cellular amino acid and derivative metabolic process; P:secondary metabolic process; P:metabolic process; F:catalytic activity; F:binding
RFL_Contig2688	1532	1080	17	bile acid:na+ symporter family protein	C:plastid; F:transporter activity; P:transport; C:membrane
RFL_Contig2689	1793	1080	17	transposon unclassified	F:protein binding
RFL_Contig269	811	780	12	endothelial differentiation-related factor 1	C:nucleolus; F:DNA binding; F:protein binding; F:transcription regulator activity; P:response to endogenous stimulus; P:transcription
RFL_Contig2690	1172	1080	17	dehydration responsive element-binding protein 1	P:response to stress; P:response to abiotic stimulus; F:transcription regulator activity; F:transcription factor activity; C:nucleus; P:transcription
RFL_Contig2691	751	720	11	thioredoxin h-type 5	P:cellular homeostasis
RFL_Contig2692	1326	1080	17	myosin-like protein
RFL_Contig2693	1690	1080	17	mitochondrial 28s ribosomal protein s29-related	C:mitochondrion
RFL_Contig2695	1752	1080	17	protein	C:cell; C:membrane; F:transferase activity
RFL_Contig2696	1919	1080	17	protein	P:catabolic process; P:cellular process; F:hydrolase activity; C:cytoplasm; F:binding; C:endoplasmic reticulum; P:response to extracellular stimulus; P:cell communication; P:response to stress
RFL_Contig2697	635	540	8	Os03g0578200 [Oryza sativa Japonica Group]	F:molecular_function; P:biological_process; C:cellular_component
RFL_Contig2698	1476	1080	17	glutamine-rich protein	F:molecular_function; P:biological_process; C:cellular_component
RFL_Contig2699	2889	1080	17	aaa-type atpase	P:biosynthetic process; P:cellular process; F:hydrolase activity; P:protein metabolic process; P:catabolic process; F:nucleotide binding; C:membrane; F:binding; C:plastid; C:mitochondrion
RFL_Contig27	853	780	12	fkbp-type peptidyl-prolyl cis-trans isomerase 4	P:protein metabolic process; P:cellular process; C:plastid; C:thylakoid; F:binding; F:protein binding; F:catalytic activity; C:membrane
RFL_Contig270	685	660	10	protein	C:cell
RFL_Contig2700	1661	1080	17	flap endonuclease-1b	F:nuclease activity; P:response to stress; P:DNA metabolic process; F:DNA binding
RFL_Contig2701	964	900	14	protein	P:DNA metabolic process; P:biosynthetic process; C:nucleus; P:reproduction; P:post-embryonic development; P:embryonic development
RFL_Contig2702	959	900	14	cell number regulator 8	F:molecular_function; P:biological_process; C:cellular_component
RFL_Contig2703	991	960	15	at3g17930 meb5_15	C:membrane; C:plastid; C:thylakoid
RFL_Contig2704	1793	1080	17	protein
RFL_Contig2705	767	720	11	50s ribosomal protein l29	C:ribosome; C:plastid; F:structural molecule activity; P:cellular process; C:intracellular; P:translation
RFL_Contig2706	3300	1080	17	protein binding	F:protein binding; C:mitochondrion
RFL_Contig2707	1634	1080	17	hypothetical protein OsI_37285 [Oryza sativa Indica Group]	C:mitochondrion
RFL_Contig2709	1854	1080	17	major allergen phl p 5	P:type I hypersensitivity; C:extracellular region
RFL_Contig271	749	720	11	Os04g0403901 [Oryza sativa Japonica Group]
RFL_Contig2710	847	780	12	cytochrome c oxidase assembly protein cox19	F:molecular_function; P:biological_process; C:cellular_component
RFL_Contig2711	997	900	14	---NA---
RFL_Contig2712	761	720	11	---NA---
RFL_Contig2713	1893	1080	17	phosphoesterase family protein	C:cell; F:hydrolase activity
RFL_Contig2714	607	540	8	wound induced protein
RFL_Contig2715	740	720	11	---NA---
RFL_Contig2716	3301	1080	17	ran gtpase binding	F:binding
RFL_Contig2717	2403	1080	17	lipase family expressed	C:cytoplasm; F:hydrolase activity; C:plastid; P:lipid metabolic process
RFL_Contig2718	983	960	15	protein	C:plastid
RFL_Contig2719	1268	1080	17	quinone reductase	F:catalytic activity; C:vacuole; C:plasma membrane; P:metabolic process; F:binding; C:membrane; C:plastid; C:thylakoid
RFL_Contig272	684	600	9	---NA---
RFL_Contig2720	1812	1080	17	ania-6a type cyclin	P:response to stress; P:cell death; P:response to biotic stimulus; P:transcription; C:plasma membrane; P:cell cycle; F:enzyme regulator activity; P:response to abiotic stimulus; F:nucleotide binding
RFL_Contig2721	1786	1080	17	rieske iron-sulfur protein tic55	F:binding; P:metabolic process; F:catalytic activity; C:plastid
RFL_Contig2722	1019	960	15	at5g08050 f13g24_250	C:membrane; C:plastid; C:thylakoid
RFL_Contig2723	1431	1080	17	glyoxalase ii	C:membrane; F:hydrolase activity; F:binding; P:catabolic process; P:cellular process
RFL_Contig2724	595	540	8	---NA---
RFL_Contig2726	1967	1080	17	brain acid soluble protein 1	F:DNA binding; C:nucleus
RFL_Contig2727	1397	1080	17	coiled-coil domain-containing	F:molecular_function; P:biological_process; C:cellular_component
RFL_Contig2728	1469	1080	17	polygalacturonase inhibitor 1 precursor	C:cytoplasm; F:protein binding; P:flower development; F:enzyme regulator activity
RFL_Contig2729	1374	1080	17	gtk16 protein	C:cytoplasm; C:membrane
RFL_Contig273	645	600	9	nonspecific lipid-transfer protein precursor	P:transport; C:cytoplasm; F:lipid binding
RFL_Contig2730	1532	1080	17	cxc domain containing tso1-like protein 1	P:anatomical structure morphogenesis; P:multicellular organismal development; P:growth; C:plastid
RFL_Contig2731	2205	1080	17	serine threonine protein phosphatase 2a regulatory subunit	C:intracellular; P:metabolic process; P:cellular process; F:binding; C:plasma membrane; F:enzyme regulator activity
RFL_Contig2732	1702	1080	17	carboxypeptidase d	F:hydrolase activity; C:cell wall; C:cytoplasm; P:protein metabolic process; P:catabolic process; C:membrane
RFL_Contig2735	2908	1080	17	lipoxygenase 2	C:cytoplasm; P:biosynthetic process; P:cellular process; P:lipid metabolic process; P:response to external stimulus; P:response to stress; F:binding; P:response to biotic stimulus; F:catalytic activity; P:generation of precursor metabolites and energy
RFL_Contig2736	1952	1080	17	clathrin adaptor complexes medium subunit family protein	C:membrane; C:cytoplasm; F:protein binding; P:transport; P:cellular process
RFL_Contig2737	1416	1080	17	beta-expansin 1a expressed	C:extracellular region; P:reproduction
RFL_Contig2738	2013	1080	17	plant synaptotagmin	C:membrane
RFL_Contig2739	965	900	14	---NA---
RFL_Contig274	579	540	8	60s ribosomal protein l44	F:structural molecule activity; C:ribosome; C:cytosol; P:translation; C:mitochondrion
RFL_Contig2740	1205	1080	17	bcl-2 binding anthanogene-1	P:cell death; C:mitochondrion; F:protein binding
RFL_Contig2741	3705	1080	17	ccaat-box-binding transcription factor-like protein	F:helicase activity; F:ATP binding; F:binding; F:nucleotide binding; F:nucleoside-triphosphatase activity; P:auxin biosynthetic process; F:DNA helicase activity
RFL_Contig2742	1686	1080	17	grab2 protein	P:transcription; P:multicellular organismal development; F:transcription factor activity
RFL_Contig2743	1534	1080	17	protein	C:cytoplasm; C:vacuole; C:mitochondrion; C:plastid
RFL_Contig2744	2018	1080	17	nucleolar protein expressed	C:nucleolus; C:membrane; F:DNA binding; C:plastid
RFL_Contig2745	729	660	10	60s ribosomal protein l28	C:ribosome; F:structural molecule activity; P:translation
RFL_Contig2746	1914	1080	17	protein	C:intracellular; C:plasma membrane
RFL_Contig2747	5036	1080	17	serine threonine protein	P:biosynthetic process; P:cellular process; P:protein modification process; F:kinase activity; F:nucleotide binding; C:plastid; C:mitochondrion
RFL_Contig2748	2448	1080	17	u-box domain containing expressed	F:kinase activity; P:protein modification process; C:cytoplasm; F:nucleotide binding
RFL_Contig2749	2037	1080	17	phytochelatin synthetase	C:cytoplasm
RFL_Contig275	1169	1080	17	---NA---
RFL_Contig2750	888	840	13	hypothetical protein SORBIDRAFT_04g034990 [Sorghum bicolor]
RFL_Contig2751	1710	1080	17	ankyrin-like protein	F:binding
RFL_Contig2752	2159	1080	17	aspartyl protease family protein	P:protein metabolic process; P:catabolic process; F:hydrolase activity
RFL_Contig2753	2058	1080	17	t complex polypeptide 1	C:cytoplasm; P:biosynthetic process; P:cellular process; P:protein metabolic process; C:plasma membrane; F:nucleotide binding; F:protein binding
RFL_Contig2754	1032	960	15	gtp-binding nuclear protein ran-a1	F:nucleotide binding; F:protein binding; P:transport; P:cellular process; P:signal transduction; F:hydrolase activity
RFL_Contig2755	2269	1080	17	external rotenone-insensitive nadph dehydrogenase	F:catalytic activity; P:metabolic process; F:binding; F:nucleotide binding; C:mitochondrion
RFL_Contig2756	1908	1080	17	histone acetyltransferase	P:metabolic process; P:biological_process; P:growth; F:binding; F:transferase activity; P:cellular process
RFL_Contig2757	856	780	12	50s ribosomal protein chloroplast precursor	F:structural molecule activity; C:ribosome; C:plastid; P:translation; F:RNA binding
RFL_Contig2758	1927	1080	17	protein	F:nucleic acid binding; C:intracellular
RFL_Contig2759	702	660	10	Rpr4901.2 [Hordeum vulgare subsp. vulgare]
RFL_Contig276	1256	1080	17	flavonol 3-sulfotransferase	F:transferase activity
RFL_Contig2760	3599	1080	17	uv-damaged dna-binding	C:intracellular; P:response to external stimulus; P:signal transduction; P:response to abiotic stimulus; F:DNA binding; P:post-embryonic development; P:reproduction; P:embryonic development; F:protein binding; P:transcription; C:nucleus
RFL_Contig2761	1294	1080	17	phosphoglycerate mutase-like protein	C:plastid
RFL_Contig2762	1078	1020	16	chlorophyll a-b binding protein 4	F:binding; P:generation of precursor metabolites and energy; P:photosynthesis; C:membrane; C:thylakoid; P:protein modification process; C:plastid; C:mitochondrion
RFL_Contig2763	1573	1080	17	alpha- -glucan-protein synthase	C:plasma membrane; P:response to stress; P:response to abiotic stimulus; P:biosynthetic process; P:carbohydrate metabolic process; P:cellular process; C:Golgi apparatus; P:cellular component organization; F:transferase activity; C:cell wall
RFL_Contig2764	2326	1080	17	permease 1	P:transport; P:cellular process; C:membrane; F:transporter activity
RFL_Contig2765	2656	1080	17	protein	P:protein modification process; F:kinase activity; F:nucleotide binding; C:plastid
RFL_Contig2766	1590	1080	17	dolichyl-diphosphooligosaccharide--protein glycosyltransferase 48 kdasubunit precursor	C:membrane; C:endoplasmic reticulum; P:biosynthetic process; P:protein modification process; P:carbohydrate metabolic process; P:cellular process; C:cell wall; C:cytoplasm; P:anatomical structure morphogenesis; P:cellular component organization; P:cell growth; C:vacuole; F:transferase activity; C:plasma membrane
RFL_Contig2767	2044	1080	17	pollen-specific kinase partner protein	F:kinase activity; C:mitochondrion; F:enzyme regulator activity
RFL_Contig2768	1368	1080	17	cysteine protease	C:cytoplasm; C:vacuole; P:protein metabolic process; P:catabolic process; F:hydrolase activity
RFL_Contig277	1186	1080	17	protein	P:biosynthetic process; P:cellular process; P:protein modification process; F:nucleotide binding; F:kinase activity
RFL_Contig2770	2836	1080	17	---NA---
RFL_Contig2771	1232	1080	17	ribulose-phosphate 3-epimerase	P:biosynthetic process; P:carbohydrate metabolic process; P:photosynthesis; P:reproduction; P:post-embryonic development; P:embryonic development; P:nucleobase, nucleoside, nucleotide and nucleic acid metabolic process; P:catabolic process; P:secondary metabolic process; P:response to stress; P:response to abiotic stimulus; F:protein binding; C:membrane; C:plastid; C:thylakoid; F:catalytic activi…
RFL_Contig2772	4388	1080	17	aldehyde oxidase	F:nucleotide binding; P:metabolic process; F:catalytic activity; F:binding; F:molecular_function
RFL_Contig2774	2757	1080	17	ribosome biogenesis protein	C:nucleus; P:cellular process
RFL_Contig2775	1986	1080	17	protein	C:mitochondrion
RFL_Contig2776	789	720	11	plastid-specific 30s ribosomal protein 3	C:ribosome; F:structural molecule activity; P:translation; C:membrane; C:plastid; C:thylakoid
RFL_Contig2777	851	780	12	actin-depolymerizing factor	F:protein binding; F:binding; F:nucleic acid binding; C:intracellular
RFL_Contig2778	2024	1080	17	cytochrome p450	F:binding; P:metabolic process; F:catalytic activity; F:molecular_function; C:plastid; F:oxygen binding
RFL_Contig2779	907	840	13	ferredoxin-thioredoxin variable chain	P:generation of precursor metabolites and energy; P:photosynthesis; P:metabolic process; F:catalytic activity; C:plastid
RFL_Contig278	641	600	9	plastid ribosomal protein l35	C:ribosome; F:structural molecule activity; C:plastid; P:translation
RFL_Contig2780	1356	1080	17	dna-directed rna polymerase third largest subunit	C:cytoplasm; C:nucleolus; F:transferase activity; C:nucleoplasm; F:DNA binding; F:protein binding; P:transcription; C:intracellular
RFL_Contig2781	1911	1080	17	cinnamate 4-hydroxylase	F:binding; F:catalytic activity; P:metabolic process; F:molecular_function
RFL_Contig2782	2134	1080	17	abi3-interacting protein 2	F:molecular_function; P:biological_process; C:cellular_component
RFL_Contig2783	1079	1020	16	hypothetical protein SORBIDRAFT_03g010190 [Sorghum bicolor]	C:membrane
RFL_Contig2785	2177	1080	17	Os02g0799300 [Oryza sativa Japonica Group]	C:cytoplasm; C:plasma membrane
RFL_Contig2786	3572	1080	17	protein	P:pollination; P:cellular process; C:cytosol; P:anatomical structure morphogenesis; P:cellular component organization; P:cell differentiation; P:cell growth; P:multicellular organismal development
RFL_Contig2787	1080	1020	16	protein	C:plastid
RFL_Contig2789	1135	1080	17	proteasome epsilon chain precursor	C:intracellular; C:cytoplasm; P:protein metabolic process; P:catabolic process; P:cellular process; C:nucleus; F:hydrolase activity
RFL_Contig279	1208	1080	17	c-4 sterol methyl oxidase	P:biosynthetic process; P:cellular process; P:lipid metabolic process; F:binding; P:metabolic process; F:catalytic activity; C:membrane; C:endoplasmic reticulum
RFL_Contig2790	2275	1080	17	drb4 (double-stranded-rna-binding protein 4) double-stranded rna binding protein binding	F:RNA binding; C:mitochondrion
RFL_Contig2791	2188	1080	17	nucleotide binding	C:plastid
RFL_Contig2792	1527	1080	17	proteasome regulatory subunit	C:intracellular; C:plasma membrane; P:protein metabolic process; P:catabolic process; P:cellular process; C:nucleus
RFL_Contig2793	1083	1020	16	ccr4-not transcription complex subunit 7	F:nuclease activity; F:nucleic acid binding; C:nucleus; P:nucleobase, nucleoside, nucleotide and nucleic acid metabolic process
RFL_Contig2794	2603	1080	17	dehydration-responsive expressed	C:cytoplasm; C:Golgi apparatus; F:binding; F:protein binding; C:plasma membrane; F:transferase activity
RFL_Contig2795	2308	1080	17	transmembrane 9 superfamily protein member 1 precursor	C:cytoplasm; C:membrane; C:cell wall; C:Golgi apparatus; P:transport; C:plasma membrane
RFL_Contig2796	927	900	14	grx_i1 - glutaredoxin subgroup iii	P:signal transduction; P:response to endogenous stimulus; F:molecular_function; F:protein binding; P:cellular homeostasis; F:catalytic activity
RFL_Contig2797	1301	1080	17	chloroplast nucleoid dna-binding protein	C:cytoplasm; F:nucleic acid binding
RFL_Contig2798	711	660	10	protein kinase	F:kinase activity; C:membrane; C:plastid
RFL_Contig28	495	420	6	protein transport protein sec61 beta subunit	P:transport; F:transporter activity
RFL_Contig280	637	600	9	60s ribosomal protein l22-2	C:nucleolus; F:structural molecule activity; C:plasma membrane; C:ribosome; C:cytosol; P:translation
RFL_Contig2800	1324	1080	17	cell division inhibitor-like	P:metabolic process; P:cellular process; F:catalytic activity; C:mitochondrion; F:binding; C:plastid; P:cellular component organization
RFL_Contig2801	1812	1080	17	heme a:farnesyltransferase	P:biosynthetic process; P:cellular process; C:plasma membrane; F:transferase activity; C:membrane; C:mitochondrion
RFL_Contig2802	671	600	9	ubiquinol-cytochrome c reductase complex 14 kda protein	C:membrane; C:mitochondrion; F:catalytic activity; F:transporter activity; C:plasma membrane; P:transport; P:generation of precursor metabolites and energy; F:molecular_function; C:plastid
RFL_Contig2804	2157	1080	17	amino acid permease family expressed	P:response to biotic stimulus; F:transporter activity; C:plasma membrane; P:transport; P:cellular process; C:membrane; C:mitochondrion
RFL_Contig2805	3140	1080	17	wd-repeat membrane protein	C:intracellular; P:nucleobase, nucleoside, nucleotide and nucleic acid metabolic process; F:nucleotide binding
RFL_Contig2806	2395	1080	17	wd40-like beta propeller repeat family expressed	C:cytoplasm; C:vacuole; C:cell wall; C:plasma membrane
RFL_Contig2807	1620	1080	17	gdp dissociation inhibitor	F:enzyme regulator activity; P:transport; P:biological_process
RFL_Contig2808	1960	1080	17	glutaredoxin s17	P:cellular homeostasis; F:molecular_function; F:catalytic activity
RFL_Contig2809	2352	1080	17	histone acetyltransferase complex component	P:response to stress; P:response to abiotic stimulus; F:DNA binding; F:transferase activity; F:binding
RFL_Contig281	673	600	9	hypothetical protein OsI_10544 [Oryza sativa Indica Group]	C:mitochondrion; C:cytoplasmic membrane-bounded vesicle
RFL_Contig2810	642	600	9	60s ribosomal protein	C:ribosome; F:structural molecule activity; P:translation
RFL_Contig2811	641	600	9	glutathione s-transferase-like protein	F:transferase activity
RFL_Contig2812	1462	1080	17	fructose- -	P:biosynthetic process; P:carbohydrate metabolic process; F:binding; P:metabolic process; C:cytoplasm; F:hydrolase activity; F:catalytic activity
RFL_Contig2813	1294	1080	17	auxin-regulated protein	F:molecular_function; P:cellular homeostasis; F:transferase activity; F:catalytic activity; C:membrane; C:plastid; C:thylakoid; C:mitochondrion
RFL_Contig2814	1979	1080	17	cell elongation protein	P:biosynthetic process; P:cellular process; P:lipid metabolic process; F:catalytic activity; C:plasma membrane; P:anatomical structure morphogenesis; P:cellular component organization; P:cell growth; C:membrane; F:nucleotide binding; P:response to abiotic stimulus; F:protein binding
RFL_Contig2815	2429	1080	17	protein	F:catalytic activity; C:cytoplasm; P:metabolic process; P:cellular process
RFL_Contig2816	1232	1080	17	hypothetical protein [Oryza sativa Japonica Group]	C:mitochondrion
RFL_Contig2817	1436	1080	17	neurofilament triplet h1 protein	C:plastid
RFL_Contig2818	2005	1080	17	clathrin assembly	F:lipid binding; C:membrane; C:cytoplasm; F:protein binding; P:transport; P:cellular component organization; P:cellular process
RFL_Contig2819	2111	1080	17	sterol-regulatory element binding protein site 2 protease containing expressed	P:cellular component organization; P:generation of precursor metabolites and energy; P:photosynthesis; F:hydrolase activity; P:cellular process; P:response to abiotic stimulus; P:tropism; C:plastid; P:protein metabolic process; P:catabolic process; C:membrane; P:response to endogenous stimulus
RFL_Contig282	790	720	11	nadh-ubiquinone oxidoreductase 18 kda subunit	F:binding; C:membrane; C:mitochondrion; F:catalytic activity; C:intracellular; P:response to stress; P:response to abiotic stimulus; P:generation of precursor metabolites and energy
RFL_Contig2820	1563	1080	17	pectinesterase family expressed	F:hydrolase activity; P:cellular component organization; P:cellular process; C:cytoplasm; C:cell wall
RFL_Contig2821	4331	1080	17	aminophospholipid atpase	F:binding; C:mitochondrion; C:membrane; F:hydrolase activity; F:transporter activity; P:nucleobase, nucleoside, nucleotide and nucleic acid metabolic process; P:biosynthetic process; F:nucleotide binding; P:transport
RFL_Contig2822	1327	1080	17	pyruvate dehydrogenase e1 component subunit beta	F:nucleotide binding; F:catalytic activity; P:metabolic process; P:nucleobase, nucleoside, nucleotide and nucleic acid metabolic process; P:carbohydrate metabolic process; P:catabolic process; P:secondary metabolic process; C:mitochondrion
RFL_Contig2823	1471	1080	17	pdi-like protein	C:endoplasmic reticulum; C:cytoplasm; F:molecular_function; P:cellular homeostasis; F:catalytic activity; P:generation of precursor metabolites and energy
RFL_Contig2824	1643	1080	17	omega-3 fatty acid desaturase	F:catalytic activity; P:biosynthetic process; P:cellular process; P:lipid metabolic process; P:metabolic process; C:membrane; C:plastid
RFL_Contig2825	2188	1080	17	protein suppressor of gene silencing 3 homolog	P:response to stress; P:response to biotic stimulus; P:post-embryonic development; P:regulation of gene expression, epigenetic; P:nucleobase, nucleoside, nucleotide and nucleic acid metabolic process
RFL_Contig2826	2104	1080	17	protein	P:biosynthetic process; P:cellular process; P:protein modification process; P:biological_process; P:generation of precursor metabolites and energy; P:photosynthesis; F:nucleotide binding; C:plastid; F:kinase activity
RFL_Contig2827	2183	1080	17	ac007354_12 gb	C:cell; C:cytoplasm
RFL_Contig2828	1774	1080	17	dna binding protein	F:DNA binding; F:protein binding; F:transcription factor activity; C:mitochondrion; P:transcription
RFL_Contig2829	2561	1080	17	diacylglycerol kinase	P:metabolic process; P:signal transduction; F:binding; F:kinase activity
RFL_Contig283	611	540	8	small nuclear ribonucleoprotein g	C:nucleolus; F:nucleic acid binding; C:intracellular
RFL_Contig2830	1219	1080	17	atp binding protein	P:protein modification process; C:cell; F:kinase activity; F:nucleotide binding; C:mitochondrion
RFL_Contig2831	1156	1080	17	charged multivesicular body protein 5	P:transport; P:cellular process
RFL_Contig2832	3048	1080	17	chromosome-associated kinesin	P:biosynthetic process; P:cellular process; F:nucleotide binding; F:motor activity; C:cytoskeleton
RFL_Contig2833	1013	960	15	protein	F:molecular_function; P:biological_process; C:cellular_component; C:plasma membrane
RFL_Contig2834	1971	1080	17	cytochrome p450	C:cytoplasm; F:catalytic activity; F:binding
RFL_Contig2835	2558	1080	17	ubiquitin	P:protein metabolic process; P:catabolic process; P:cellular process; P:response to abiotic stimulus; C:nucleolus; P:biological_process; P:protein modification process; F:protein binding; C:vacuole; C:ribosome; C:cytosol
RFL_Contig2836	1587	1080	17	unknown [Arabidopsis halleri subsp. halleri]	F:molecular_function; C:cellular_component
RFL_Contig2837	1620	1080	17	integral membrane protein like	C:membrane
RFL_Contig2838	2624	1080	17	protein	F:lipid binding; F:catalytic activity; C:plasma membrane; C:membrane; C:cytoplasm; F:protein binding; P:transport; P:cellular component organization; P:cellular process; C:nucleus; C:cytosol; C:mitochondrion
RFL_Contig2839	857	780	12	protein translocase protein transporter	F:protein binding; F:transporter activity; C:membrane; C:plastid; C:intracellular; C:mitochondrion; P:transport
RFL_Contig284	2052	1080	17	serine-threonine kinase	P:biosynthetic process; P:cellular process; F:kinase activity; P:protein modification process; F:nucleotide binding; P:signal transduction
RFL_Contig2840	1814	1080	17	protoporphyrinogen oxidase	C:plastid; F:catalytic activity; P:biosynthetic process; P:cellular process; P:metabolic process
RFL_Contig2841	2078	1080	17	bhlh transcription factor	F:transcription regulator activity; P:transcription; P:anatomical structure morphogenesis; P:cell differentiation; P:flower development; F:DNA binding; C:nucleus
RFL_Contig2843	3982	1080	17	p-type atpase transporter	P:response to extracellular stimulus; P:cell communication; P:response to stress; P:cell differentiation; P:biosynthetic process; P:cellular process; C:membrane; P:pollination; P:multicellular organismal development; P:nucleobase, nucleoside, nucleotide and nucleic acid metabolic process; P:transport; F:hydrolase activity; F:transporter activity; C:endoplasmic reticulum; C:plasma membrane; F:nucl…
RFL_Contig2844	1067	1020	16	protein	P:cell redox homeostasis; F:molecular_function; P:biological_process; C:cellular_component
RFL_Contig2845	1208	1080	17	pre-mrna splicing factor	F:nucleic acid binding; F:nucleotide binding
RFL_Contig2846	961	900	14	---NA---
RFL_Contig2847	1303	1080	17	rna-binding protein	F:nucleic acid binding; C:mitochondrion; F:nucleotide binding
RFL_Contig2848	1814	1080	17	proline oxidase	P:biosynthetic process; P:cellular amino acid and derivative metabolic process; C:cytoplasm; P:catabolic process; P:metabolic process; F:catalytic activity
RFL_Contig2849	2563	1080	17	protein	P:biosynthetic process; P:cellular process; C:nucleolus; C:plastid; F:hydrolase activity; F:nucleic acid binding; F:nucleotide binding; C:membrane
RFL_Contig285	725	660	10	protein	F:binding
RFL_Contig2850	664	600	9	---NA---
RFL_Contig2851	3143	1080	17	growth regulator	P:biosynthetic process; P:cellular process; C:cytoplasm; C:plasma membrane; P:response to stress; P:metabolic process; F:nucleotide binding; C:plastid; F:catalytic activity
RFL_Contig2852	1983	1080	17	protein binding	C:membrane; F:binding; F:protein binding; C:plastid
RFL_Contig2854	1371	1080	17	ac013288_6 pheromone	C:cytosol; P:metabolic process; C:nucleus; F:transferase activity
RFL_Contig2855	1530	1080	17	carbonic anhydrase	F:binding; C:plastid; F:catalytic activity; P:metabolic process
RFL_Contig2856	3219	1080	17	protein	P:nucleobase, nucleoside, nucleotide and nucleic acid metabolic process; P:biosynthetic process; F:protein binding; F:nucleotide binding; F:kinase activity
RFL_Contig2857	2011	1080	17	protein	P:protein modification process; P:biological_process; F:nucleotide binding; P:generation of precursor metabolites and energy; P:photosynthesis; C:plastid; C:thylakoid; F:kinase activity
RFL_Contig286	1065	1020	16	ran-specific gtpase-activating protein	P:transport; P:cellular process
RFL_Contig2860	2283	1080	17	cytosolic phosphoglucomutase	P:biological_process; C:plasma membrane; P:carbohydrate metabolic process; P:cellular process; F:binding; F:catalytic activity; C:plastid; C:nucleus; C:cytosol
RFL_Contig2861	978	900	14	hypothetical protein SORBIDRAFT_04g005320 [Sorghum bicolor]	C:intracellular
RFL_Contig2862	2225	1080	17	rnase l inhibitor-like protein	P:biosynthetic process; P:cellular process; F:hydrolase activity; F:transporter activity; F:binding; F:molecular_function; F:nucleotide binding
RFL_Contig2863	1747	1080	17	loc494754 protein	C:cell
RFL_Contig2864	2438	1080	17	f-box family protein	F:receptor activity; F:protein binding; P:signal transduction; C:membrane; P:transcription
RFL_Contig2865	1644	1080	17	adp-ribosylation factor gtpase-activating protein 3	F:DNA binding; P:signal transduction; F:enzyme regulator activity; C:nucleus; F:binding
RFL_Contig2867	1106	1080	17	hypothetical protein OsJ_00097 [Oryza sativa Japonica Group]	C:cytoplasm
RFL_Contig2868	2304	1080	17	clathrin assembly	F:lipid binding; C:plasma membrane; C:membrane; C:cytoplasm; F:protein binding; P:metabolic process; P:transport; P:cellular component organization; P:cellular process; F:catalytic activity
RFL_Contig2869	3585	1080	17	trehalose-6-phosphate synthase	F:transferase activity; F:protein binding; F:hydrolase activity; P:biosynthetic process; P:carbohydrate metabolic process; P:cellular process; C:mitochondrion
RFL_Contig287	1319	1080	17	fiber protein fb2	F:binding; C:intracellular
RFL_Contig2870	1392	1080	17	ef-hand calcium binding	F:hydrolase activity; F:binding
RFL_Contig2871	1360	1080	17	IP05464p [Drosophila melanogaster]
RFL_Contig2872	2001	1080	17	nucleic acid binding	P:transport; P:cellular process; F:binding; P:cell cycle; C:cytoplasm; C:plasma membrane; C:nuclear envelope; C:cell; C:plastid; F:enzyme regulator activity
RFL_Contig2873	1637	1080	17	leucine-rich repeat family protein	C:membrane; C:cytoplasm; F:catalytic activity; F:protein binding
RFL_Contig2874	1319	1080	17	protein	F:binding; F:nucleic acid binding
RFL_Contig2875	539	480	7	40s ribosomal protein s28	C:ribosome; F:structural molecule activity; P:translation
RFL_Contig2876	1958	1080	17	pollen allergen phl p 4	C:cytoplasm; F:catalytic activity; C:mitochondrion
RFL_Contig2877	1572	1080	17	ubitquitin c-terminal hydrolase	F:hydrolase activity; P:protein modification process; C:cytoplasm; F:protein binding; P:protein metabolic process; P:catabolic process; P:cellular process; P:anatomical structure morphogenesis; P:multicellular organismal development; C:nucleus
RFL_Contig2878	1319	1080	17	dtdp-d-glucose -dehydratase-like	C:cell; P:nucleobase, nucleoside, nucleotide and nucleic acid metabolic process; P:biosynthetic process; P:carbohydrate metabolic process; F:catalytic activity; P:cellular process; F:binding
RFL_Contig2879	1977	1080	17	nadh dehydrogenase	P:generation of precursor metabolites and energy; F:nucleotide binding; C:membrane; C:intracellular; F:catalytic activity; F:binding; C:mitochondrion
RFL_Contig288	1082	1020	16	rna recognition motif-containing protein	F:nucleic acid binding; F:nucleotide binding
RFL_Contig2880	1196	1080	17	protein	C:vacuole; P:transport; P:generation of precursor metabolites and energy; P:nucleobase, nucleoside, nucleotide and nucleic acid metabolic process; P:biosynthetic process; C:membrane; F:hydrolase activity; F:transporter activity; C:plasma membrane
RFL_Contig2881	698	660	10	---NA---
RFL_Contig2882	2508	1080	17	structural constituent of nuclear	F:structural molecule activity; C:membrane; C:nuclear envelope; C:plastid
RFL_Contig2883	838	780	12	pollen-specific protein c13 precursor	C:cytoplasm; C:extracellular space
RFL_Contig2884	2373	1080	17	protein ariadne-	F:binding; F:nucleic acid binding; C:intracellular; F:protein binding; C:membrane
RFL_Contig2885	2582	1080	17	deoxyribodipyrimidine photolyase family protein	F:catalytic activity; C:mitochondrion; P:response to stress; P:DNA metabolic process
RFL_Contig2886	1884	1080	17	sorbitol transporter	C:membrane; F:transporter activity; P:transport; C:plasma membrane; P:cellular process
RFL_Contig2887	1427	1080	17	root border cell-specific protein	C:plastid; F:nucleotide binding
RFL_Contig2888	1546	1080	17	thaumatin family expressed	C:cytoplasm
RFL_Contig2889	1912	1080	17	protein phosphatase 2c	P:protein modification process; F:binding; F:hydrolase activity; C:cell
RFL_Contig29	1284	1080	17	myb family transcription factor	F:DNA binding; P:transcription
RFL_Contig290	699	660	10	lipid binding protein	P:transport; C:cytoplasm
RFL_Contig2900	1896	1080	17	protein	F:hydrolase activity; C:plasma membrane
RFL_Contig2901	2111	1080	17	preprotein translocase secy chloroplast precursor	F:protein binding; F:transporter activity; P:transport; P:cellular process; C:membrane; C:plastid; C:thylakoid
RFL_Contig2903	875	840	13	early response to dehydration 15-like protein
RFL_Contig2904	1157	1080	17	pollen allergen	C:extracellular region; C:cytoplasm; P:reproduction
RFL_Contig2905	1356	1080	17	cue domain containing protein	C:plastid
RFL_Contig2906	1813	1080	17	zim motif family protein
RFL_Contig2907	1938	1080	17	betaine aldehyde dehydrogenase	C:peroxisome; P:metabolic process; F:catalytic activity
RFL_Contig2908	1303	1080	17	double-stranded rna binding	F:RNA binding; F:double-stranded RNA binding; C:intracellular
RFL_Contig2909	2896	1080	17	dna replication licensing factor mcm4	P:biosynthetic process; P:cellular process; P:DNA metabolic process; F:hydrolase activity; F:DNA binding; F:nucleotide binding; C:plastid
RFL_Contig291	621	600	9	hypothetical protein, expressed [Triticum aestivum]
RFL_Contig2910	1145	1080	17	protein
RFL_Contig2911	1683	1080	17	26s proteasome subunit rpn5b	C:cytoplasm; C:intracellular; P:protein metabolic process; P:catabolic process; P:cellular process; P:reproduction; P:post-embryonic development; P:embryonic development; C:nucleus
RFL_Contig2912	2097	1080	17	fringe expressed	C:cytoplasm
RFL_Contig2913	823	720	11	thioredoxin-dependent peroxidase	P:cellular homeostasis; F:catalytic activity; P:metabolic process; C:plastid; C:plasma membrane
RFL_Contig2914	2526	1080	17	ateme1b (arabidopsis essential meiotic endonuclease 1b) endonuclease	F:nuclease activity; F:binding; P:DNA metabolic process; C:mitochondrion; P:response to stress
RFL_Contig2915	1234	1080	17	---NA---
RFL_Contig2916	3441	1080	17	protein	C:mitochondrion
RFL_Contig2917	1974	1080	17	protein	C:plastid
RFL_Contig2918	895	840	13	ubiquitin-conjugating enzyme e2 i	P:protein modification process; P:reproduction; P:post-embryonic development; P:embryonic development; F:catalytic activity; P:response to endogenous stimulus; P:protein metabolic process; C:nucleus
RFL_Contig2919	829	780	12	ribosomal protein l17	F:structural molecule activity; C:ribosome; P:translation
RFL_Contig292	1440	1080	17	aminotransferase class i and ii	F:transferase activity; F:binding; P:biosynthetic process
RFL_Contig2920	2177	1080	17	protein	C:cytoplasm; P:biosynthetic process; P:cellular process; P:protein metabolic process; F:nucleotide binding; F:protein binding
RFL_Contig2921	1537	1080	17	nodulin-like protein	C:membrane
RFL_Contig2922	2554	1080	17	uridine cytidine kinase	F:catalytic activity; F:transferase activity; F:kinase activity; P:nucleobase, nucleoside, nucleotide and nucleic acid metabolic process; P:biosynthetic process; F:nucleotide binding
RFL_Contig2923	1591	1080	17	proliferation-associated protein 2g4	F:hydrolase activity; P:cellular process; P:protein metabolic process; P:catabolic process
RFL_Contig2924	1050	1020	16	proteasome subunit alpha type 2	C:cytoplasm; P:response to stress; P:response to biotic stimulus; C:intracellular; F:RNA binding; P:protein metabolic process; P:catabolic process; P:cellular process; P:biological_process; F:translation factor activity, nucleic acid binding; C:nucleus; F:hydrolase activity
RFL_Contig2925	749	720	11	60s ribosomal protein l23a	C:ribosome; F:structural molecule activity; P:translation; F:RNA binding; C:plastid; F:nucleotide binding
RFL_Contig2926	743	720	11	universal stress protein family protein	P:response to stress
RFL_Contig2927	2423	1080	17	protein	F:nucleic acid binding
RFL_Contig2928	1815	1080	17	39 kda ef-hand containing expressed	F:binding
RFL_Contig2929	1684	1080	17	udp-galactose 4-epimerase-like protein	F:catalytic activity; C:Golgi apparatus; P:biosynthetic process; P:carbohydrate metabolic process; P:cellular process; P:nucleobase, nucleoside, nucleotide and nucleic acid metabolic process; F:binding; C:mitochondrion
RFL_Contig293	1198	1080	17	ribosomal protein l22 family protein	F:binding; F:nucleotide binding; F:structural molecule activity; C:ribosome; P:translation; C:mitochondrion; F:hydrolase activity
RFL_Contig2930	1424	1080	17	protein
RFL_Contig2931	2100	1080	17	protein	C:cytosol; F:RNA binding; P:nucleobase, nucleoside, nucleotide and nucleic acid metabolic process; F:protein binding; F:catalytic activity
RFL_Contig2932	1036	960	15	auxin-regulated protein	F:molecular_function; C:chloroplast; P:biological_process
RFL_Contig2933	2136	1080	17	bromodomain associated family expressed	F:DNA binding; C:plastid
RFL_Contig2934	3034	1080	17	5 -adenylylsulfate reductase	F:catalytic activity; P:cellular homeostasis; P:metabolic process; P:biosynthetic process; P:cellular amino acid and derivative metabolic process; C:plastid; F:transferase activity; P:cellular process
RFL_Contig2935	695	660	10	amino acid selective channel protein	P:biological_process; P:response to endogenous stimulus; C:membrane; C:plastid; F:protein binding; F:transporter activity; C:mitochondrion; P:response to stress; P:response to abiotic stimulus; P:response to external stimulus; P:transport; P:cellular process; C:vacuole
RFL_Contig2936	1799	1080	17	ribosomal rna apurinic site specific lyase-like	C:mitochondrion; F:lyase activity
RFL_Contig2937	1881	1080	17	glutathione reductase	P:reproduction; P:generation of precursor metabolites and energy; P:response to abiotic stimulus; P:response to stress; P:DNA metabolic process; P:catabolic process; P:cell cycle; P:cellular homeostasis; P:cellular amino acid and derivative metabolic process; F:catalytic activity; F:nucleotide binding; C:plastid
RFL_Contig2938	1811	1080	17	transferase family protein	F:transferase activity
RFL_Contig2939	1129	1080	17	protein	P:protein metabolic process; P:cellular process; F:protein binding; P:response to stress
RFL_Contig295	1146	1080	17	small gtp binding protein rab1a	F:nucleotide binding; C:cytoplasm; F:hydrolase activity; P:signal transduction; P:transport
RFL_Contig2950	1261	1080	17	xyloglucan endotransglycosylase hydrolase protein 8 precursor	F:hydrolase activity; F:transferase activity; C:cytoplasm; C:cell wall; P:carbohydrate metabolic process; P:cellular process; C:extracellular region
RFL_Contig2951	1294	1080	17	dnaj heat shock n-terminal domain-containing protein	F:protein binding
RFL_Contig2952	1416	1080	17	dna replication factor c complex subunit 5	P:biosynthetic process; P:cellular process; P:response to stress; F:transferase activity; P:DNA metabolic process; F:DNA binding; F:hydrolase activity; F:nucleotide binding; F:protein binding; C:nucleoplasm; C:intracellular
RFL_Contig2953	1467	1080	17	fasciclin-like protein fla7	C:cytoplasmic membrane-bounded vesicle
RFL_Contig2954	1920	1080	17	protein	P:cellular amino acid and derivative metabolic process; F:catalytic activity; F:nucleotide binding; P:biosynthetic process; P:nucleobase, nucleoside, nucleotide and nucleic acid metabolic process
RFL_Contig2955	1767	1080	17	Os07g0242600 [Oryza sativa Japonica Group]
RFL_Contig2956	1463	1080	17	lichenase-2 precursor	P:carbohydrate metabolic process; C:cytoplasm; F:hydrolase activity; F:binding
RFL_Contig2957	1746	1080	17	solute carrier family facilitated glucose transporter member 8	C:cytoplasm; P:transport; P:cellular process; P:metabolic process; F:transporter activity; C:membrane; F:catalytic activity
RFL_Contig2958	1992	1080	17	vtc2-like protein
RFL_Contig2959	1894	1080	17	hga1	C:mitochondrion; F:transferase activity
RFL_Contig296	1127	1080	17	protein	F:molecular_function; P:biological_process; C:cellular_component
RFL_Contig2960	1242	1080	17	small gtp-binding protein ac3	C:membrane; C:intracellular; F:nucleotide binding; P:signal transduction
RFL_Contig2961	3034	1080	17	early flowering 3	P:cellular process; F:binding; P:biological_process; P:response to abiotic stimulus
RFL_Contig2962	764	720	11	erwinia induced protein 2	C:cell; C:cytoplasm; F:protein binding; P:transport; P:cellular process; C:membrane; C:endoplasmic reticulum
RFL_Contig2963	3251	1080	17	argonaute protein group	P:regulation of gene expression, epigenetic; P:transcription; C:nucleoplasm; F:protein binding; P:cellular component organization; P:protein modification process; P:response to stress; P:response to biotic stimulus; C:nucleus; F:translation factor activity, nucleic acid binding; P:nucleobase, nucleoside, nucleotide and nucleic acid metabolic process; C:nucleolus; P:cellular process; P:DNA metabol…
RFL_Contig2964	745	720	11	hypothetical protein LOC100277327 [Zea mays]	C:plastid
RFL_Contig2965	1801	1080	17	asparaginyl endopeptidase rep-2	C:cytoplasm; P:protein metabolic process; P:catabolic process; F:hydrolase activity
RFL_Contig2966	802	780	12	30s ribosomal protein s13	C:plastid; F:structural molecule activity; C:ribosome; P:translation; F:RNA binding
RFL_Contig2967	1413	1080	17	atp-dependent clp protease proteolytic subunit	C:mitochondrion; P:protein metabolic process; P:catabolic process; F:hydrolase activity; C:plastid
RFL_Contig2968	960	900	14	af446877_1 at3g52740 f3c22_140	F:molecular_function; P:biological_process; C:cellular_component
RFL_Contig2969	1323	1080	17	protein	F:hydrolase activity; P:biological_process; C:plastid
RFL_Contig297	446	420	6	---NA---
RFL_Contig2970	622	600	9	---NA---
RFL_Contig2971	927	840	13	60s ribosomal protein l18a	C:ribosome; F:structural molecule activity; P:translation
RFL_Contig2972	3564	1080	17	c2 domain-containing protein	C:membrane; C:plastid
RFL_Contig2973	2065	1080	17	binding protein	F:binding; C:plastid
RFL_Contig2975	1533	1080	17	cop9 signalosome complex subunit 3	F:protein binding; C:intracellular; P:response to abiotic stimulus; P:post-embryonic development; C:nucleus; P:cell cycle; P:protein modification process
RFL_Contig2977	2208	1080	17	phosphoethanolamine n-methyltransferase	F:transferase activity; P:biosynthetic process; P:cellular amino acid and derivative metabolic process; P:lipid metabolic process; P:pollination; P:anatomical structure morphogenesis; P:cellular component organization; P:cell differentiation; P:cell growth; P:multicellular organismal development; P:behavior; P:response to external stimulus; C:cytoplasm; P:post-embryonic development
RFL_Contig2978	1345	1080	17	wound-responsive family protein	P:response to external stimulus; P:response to stress
RFL_Contig298	1236	1080	17	---NA---
RFL_Contig2980	1507	1080	17	alpha beta fold family protein	F:hydrolase activity; C:plastid
RFL_Contig2981	1968	1080	17	cs 5
RFL_Contig2982	2869	1080	17
RFL_Contig2983	2138	1080	17	arid bright dna-binding domain-containing protein	F:DNA binding; C:intracellular; P:transcription
RFL_Contig2986	1959	1080	17	nucellin-like aspartic protease	P:protein metabolic process; P:catabolic process; F:hydrolase activity
RFL_Contig2987	812	780	12	60s ribosomal protein l12	C:ribosome; F:structural molecule activity; P:translation
RFL_Contig2988	1791	1080	17	vacuolar atp synthase subunit v-atpase b vacuolar proton pump b v-atpase 57 kda	F:hydrolase activity; F:transporter activity; C:plastid; C:vacuole; C:membrane; P:transport; P:generation of precursor metabolites and energy; P:nucleobase, nucleoside, nucleotide and nucleic acid metabolic process; P:biosynthetic process; P:biological_process; P:signal transduction; C:plasma membrane; F:nucleotide binding
RFL_Contig2989	1895	1080	17	nucleolysin tia-	F:nucleic acid binding; C:mitochondrion; F:nucleotide binding
RFL_Contig299	985	900	14	receptor protein kinase-like protein	F:kinase activity; F:hydrolase activity; F:receptor activity; C:mitochondrion
RFL_Contig2990	1084	1020	16	zinc finger protein	C:cytoplasm; F:DNA binding; F:binding
RFL_Contig2991	2924	1080	17	protein	C:membrane; C:vacuole; P:transport; P:cellular process; P:cellular component organization
RFL_Contig2992	1215	1080	17	protein	C:nucleoplasm; P:cell differentiation; C:nucleolus; C:intracellular; P:multicellular organismal development; F:transcription factor activity; P:nucleobase, nucleoside, nucleotide and nucleic acid metabolic process
RFL_Contig2993	1481	1080	17	cysteine protease	C:cytoplasm; F:hydrolase activity; P:protein metabolic process; P:catabolic process; C:mitochondrion
RFL_Contig2994	1488	1080	17	zn- - containing protein	F:binding; C:intracellular
RFL_Contig2995	2108	1080	17	beta- insoluble isoenzyme 2 precursor	P:biosynthetic process; P:carbohydrate metabolic process; P:cellular process; F:hydrolase activity; C:cytoplasm; P:catabolic process; C:cell wall
RFL_Contig2996	2133	1080	17	plant synaptotagmin	C:cytoplasm
RFL_Contig2997	1933	1080	17	protein	F:translation factor activity, nucleic acid binding; C:plasma membrane
RFL_Contig2998	666	600	9	peptidoglycan-binding domain-containing protein	C:cell; P:cellular process; P:catabolic process
RFL_Contig2999	2002	1080	17	eukaryotic translation initiation factor 5	F:nucleotide binding; P:translation; F:translation factor activity, nucleic acid binding
RFL_Contig3	579	480	7	mitochondrial import inner membrane translocase subunit tim9	P:transport; P:cellular process; F:protein binding; F:transporter activity; P:reproduction; P:post-embryonic development; P:embryonic development; C:membrane; C:mitochondrion; F:binding; P:cellular component organization
RFL_Contig30	1182	1080	17	protein	C:plasma membrane
RFL_Contig301	437	360	5	60s ribosomal protein l29	C:ribosome; F:structural molecule activity; P:translation
RFL_Contig3011	1972	1080	17	protein cpr-	C:plastid; P:multicellular organismal development; P:cellular process; C:membrane; P:response to stress; P:response to biotic stimulus
RFL_Contig3013	2820	1080	17	stachyose synthase	C:mitochondrion; F:binding; F:transferase activity
RFL_Contig3014	2044	1080	17	pentatricopeptide repeat-containing	F:molecular_function; F:binding; P:biological_process; C:cellular_component
RFL_Contig3015	1804	1080	17	endoplasmic oxidoreductin-1	C:membrane; C:endoplasmic reticulum; P:protein modification process; F:catalytic activity; F:protein binding; P:metabolic process; F:nucleotide binding; C:plastid
RFL_Contig3016	2258	1080	17	extracellular invertase	F:hydrolase activity; P:carbohydrate metabolic process; C:cytoplasm; C:mitochondrion
RFL_Contig3017	651	600	9	---NA---
RFL_Contig3018	1119	1080	17	nucleosome chromatin assembly factor group	P:cellular component organization; P:cellular process; C:nucleus
RFL_Contig3019	742	720	11	pectinesterase inhibitor domain containing protein	F:enzyme inhibitor activity; F:pectinesterase activity
RFL_Contig302	2426	1080	17	spermine spermidine synthase	P:metabolic process; F:binding; F:transferase activity
RFL_Contig3020	3263	1080	17	protein	F:translation factor activity, nucleic acid binding; P:biological_process; F:RNA binding; P:reproduction; P:post-embryonic development; P:embryonic development; C:plastid; P:translation
RFL_Contig3021	662	600	9	thioredoxin h-type	P:response to stress; C:cytosol; P:metabolic process; P:transport; P:generation of precursor metabolites and energy; P:protein metabolic process; P:catabolic process; P:cellular process; F:hydrolase activity; C:mitochondrion; P:cellular homeostasis; P:biological_process; F:catalytic activity; F:molecular_function; P:response to biotic stimulus; C:plasma membrane
RFL_Contig3022	1492	1080	17	nitrilase 1	C:plasma membrane; F:hydrolase activity; P:metabolic process
RFL_Contig3023	2439	1080	17	protein	F:binding; P:anatomical structure morphogenesis; P:cellular component organization; P:multicellular organismal development; P:cellular process; F:catalytic activity; P:metabolic process; C:plastid
RFL_Contig3024	1446	1080	17	protein	C:ribosome; F:structural molecule activity; F:RNA binding; C:plastid; C:thylakoid; C:membrane; P:translation
RFL_Contig3025	892	840	13	avr9 cf-9 rapidly elicited protein	P:biological_process; P:anatomical structure morphogenesis; P:cellular component organization; P:cell differentiation; P:multicellular organismal development; F:protein binding; F:binding
RFL_Contig3026	1691	1080	17	protein	F:binding; F:transferase activity; P:catabolic process; P:cellular amino acid and derivative metabolic process; F:catalytic activity; C:cytosol
RFL_Contig3027	2576	1080	17	at4g12290 t4c9_130	C:vacuole; F:binding; C:cytoplasm; P:metabolic process; F:catalytic activity
RFL_Contig3028	867	840	13	protein translation factor sui1	P:translation; F:translation factor activity, nucleic acid binding
RFL_Contig3029	1537	1080	17	5 -phosphoribosyl-5-aminoimidazole synthetase	F:binding; C:mitochondrion; F:nucleotide binding; F:catalytic activity; C:plastid; P:nucleobase, nucleoside, nucleotide and nucleic acid metabolic process; P:biosynthetic process
RFL_Contig303	939	900	14	susceptibility homeodomain transcription factor	P:anatomical structure morphogenesis; P:cellular component organization; P:cell differentiation; P:multicellular organismal development
RFL_Contig3030	1801	1080	17	fc1 (ferrochelatase 1) ferrochelatase	F:catalytic activity; P:biosynthetic process; P:cellular process; P:response to stress; C:plastid; C:mitochondrion
RFL_Contig3031	999	960	15	dna repair protein xrcc3	F:hydrolase activity; P:cell cycle; F:protein binding; P:response to stress; P:DNA metabolic process; F:nucleotide binding; F:DNA binding
RFL_Contig3032	2276	1080	17	vacuolar sorting receptor	F:hydrolase activity; F:binding; P:transport; P:cellular process; C:membrane; C:Golgi apparatus; F:receptor activity; C:endosome; P:protein metabolic process; P:catabolic process; C:cytoplasm; C:plasma membrane
RFL_Contig3033	1247	1080	17	membrane protein	C:cell; C:membrane; C:cytoplasm
RFL_Contig3034	2427	1080	17	nac2 protein	F:transcription regulator activity; F:transcription factor activity; P:biosynthetic process; P:cellular amino acid and derivative metabolic process; P:secondary metabolic process; P:multicellular organismal development; C:cytoplasm; P:response to abiotic stimulus; C:nucleus; P:transcription
RFL_Contig3035	3286	1080	17	arid bright dna-binding domain-containing protein	F:binding; C:intracellular; F:protein binding; F:DNA binding
RFL_Contig3036	959	900	14	---NA---
RFL_Contig3037	1189	1080	17	ran-binding protein 1	P:transport; P:cellular process
RFL_Contig3038	1316	1080	17	succinyl- ligase	F:catalytic activity; F:binding; F:transferase activity; P:generation of precursor metabolites and energy; P:catabolic process; C:mitochondrion
RFL_Contig3039	846	780	12	peptidyl-prolyl cis-trans isomerase nima-interacting 4	F:catalytic activity; P:protein metabolic process; P:cellular process
RFL_Contig304	1070	1020	16	protein	P:metabolic process; C:mitochondrion; C:plastid; F:transferase activity
RFL_Contig3040	937	900	14	globulin 1	F:molecular_function
RFL_Contig3041	1752	1080	17	3-ketoacyl- thiolase	P:cellular component organization; P:cellular process; C:peroxisome; C:mitochondrion; C:nucleolus; F:transferase activity; P:response to external stimulus; P:response to stress; P:biosynthetic process; P:lipid metabolic process; P:catabolic process; C:plastid; C:plasma membrane
RFL_Contig3042	1635	1080	17	seed maturation protein expressed	C:plastid
RFL_Contig3043	2600	1080	17	10-formyltetrahydrofolate synthetase	F:binding; C:plasma membrane; F:catalytic activity; F:hydrolase activity; P:metabolic process; P:cellular process; F:nucleotide binding; P:biosynthetic process; C:plastid; C:extracellular region
RFL_Contig3045	1535	1080	17	protein	C:cytoplasm; F:binding; P:protein metabolic process; P:cellular process; C:plasma membrane; F:protein binding; F:nucleotide binding; P:response to stress; P:response to abiotic stimulus
RFL_Contig3046	1488	1080	17	f-box family protein	F:molecular_function; P:biological_process; C:cellular_component
RFL_Contig3047	1254	1080	17	protein	P:protein metabolic process; P:cellular process; F:molecular_function; F:catalytic activity; P:cellular homeostasis; F:binding; P:metabolic process; P:response to stress; P:response to abiotic stimulus; F:protein binding; P:cellular component organization
RFL_Contig3048	1856	1080	17	udp-glucose dehydrogenase	C:cytoplasm; C:cytosol; F:catalytic activity; P:metabolic process; F:nucleotide binding; C:nucleus
RFL_Contig3049	1327	1080	17	sc3 protein	P:transport; C:membrane; C:mitochondrion; C:plasma membrane; F:transporter activity
RFL_Contig305	1128	1080	17	mads-box protein	F:DNA binding; F:transcription factor activity; C:nucleus; P:transcription
RFL_Contig3052	777	720	11	cytochrome b5	C:membrane; C:endoplasmic reticulum; C:cell; F:protein binding; F:catalytic activity; F:binding; P:transport; P:generation of precursor metabolites and energy
RFL_Contig3053	606	540	8	nonspecific lipid-transfer protein precursor	P:transport; C:cytoplasm
RFL_Contig3054	2599	1080	17	phosphatidylinositol transfer-like protein ii	C:mitochondrion; C:plastid; P:transport; F:transporter activity
RFL_Contig3055	1137	1080	17	rab family gtpase	C:cell; F:nucleotide binding; F:protein binding; P:transport; P:cellular process; F:hydrolase activity; P:signal transduction
RFL_Contig3056	1809	1080	17	amino acid binding	C:cytosol; P:reproduction; P:post-embryonic development; P:embryonic development; P:response to endogenous stimulus; F:kinase activity; F:receptor activity; P:cellular process; C:cytoplasm; C:cell; P:cellular amino acid and derivative metabolic process; P:anatomical structure morphogenesis; P:multicellular organismal development; F:binding; F:protein binding; C:plasma membrane
RFL_Contig3057	3297	1080	17	circadian oscillator component	F:DNA binding; C:nucleus
RFL_Contig3058	1588	1080	17	aberrant pollen transmission 1	F:transferase activity; C:cell; C:cytoplasm; P:nucleobase, nucleoside, nucleotide and nucleic acid metabolic process; P:biosynthetic process
RFL_Contig3059	1137	1080	17
RFL_Contig306	935	900	14	protein	P:translation; C:plastid; F:translation factor activity, nucleic acid binding
RFL_Contig3060	1413	1080	17	protein	C:membrane; C:plastid; C:thylakoid
RFL_Contig3061	932	900	14	membrane protein	C:cytoplasm; C:membrane
RFL_Contig3062	1538	1080	17	proline-rich family protein	P:cellular homeostasis; F:molecular_function; C:mitochondrion; F:catalytic activity
RFL_Contig3063	1441	1080	17	protein	P:reproduction; P:post-embryonic development; P:embryonic development
RFL_Contig3064	1899	1080	17	low quality protein: ribosome-binding protein 1-like	F:zinc ion binding; C:intracellular
RFL_Contig3065	842	780	12	---NA---
RFL_Contig3066	1151	1080	17	nodulin-26 like intrinsic protein	P:transport; P:cellular process; C:membrane; F:transporter activity
RFL_Contig3067	861	840	13	clathrin coat assembly protein	P:transport; C:mitochondrion; F:transporter activity; F:protein binding
RFL_Contig3068	1756	1080	17	carboxyphosphonoenolpyruvate mutase	P:metabolic process; F:catalytic activity; C:plastid
RFL_Contig3069	1348	1080	17	seed maturation protein	C:membrane; C:cytoplasm; C:endoplasmic reticulum
RFL_Contig307	1015	960	15	ribose-5-phosphate isomerase	F:catalytic activity; P:biosynthetic process; P:carbohydrate metabolic process; P:photosynthesis; P:response to stress; P:response to biotic stimulus; C:plastid; P:nucleobase, nucleoside, nucleotide and nucleic acid metabolic process; P:catabolic process; P:secondary metabolic process; C:membrane; C:thylakoid
RFL_Contig3071	1050	1020	16	isopentenyl pyrophosphate isomerase	P:biosynthetic process; P:cellular process; P:lipid metabolic process; P:secondary metabolic process; F:hydrolase activity; P:flower development; C:cytosol; C:mitochondrion; F:catalytic activity
RFL_Contig3072	934	900	14	nad h-quinone oxidoreductase subunit m	C:membrane; C:intracellular; F:catalytic activity; F:binding; P:metabolic process; P:cellular component organization; P:cellular process; C:plastid; C:thylakoid
RFL_Contig3073	978	900	14	---NA---
RFL_Contig3074	1781	1080	17
RFL_Contig3075	2399	1080	17	wall-associated serine threonine kinase	P:biosynthetic process; P:cellular process; P:protein modification process; C:cytoplasm; F:binding; F:nucleotide binding; F:kinase activity
RFL_Contig3076	2286	1080	17	pyrophosphate-dependent phosphofructokinase alpha subunit	C:cellular_component; F:kinase activity; C:cytosol; F:nucleotide binding; P:generation of precursor metabolites and energy; P:carbohydrate metabolic process; P:catabolic process; P:photosynthesis
RFL_Contig3077	2074	1080	17	protein	F:nucleic acid binding; F:nuclease activity
RFL_Contig3078	1240	1080	17	late embryogenesis abundant protein d-	F:molecular_function; P:embryonic development ending in seed dormancy; C:cellular_component
RFL_Contig3079	2765	1080	17	protein	C:intracellular; P:protein metabolic process; P:catabolic process; P:cellular process; F:protein binding
RFL_Contig308	1791	1080	17	6-phosphogluconate dehydrogenase	F:nucleotide binding; C:peroxisome; P:metabolic process; P:carbohydrate metabolic process; P:nucleobase, nucleoside, nucleotide and nucleic acid metabolic process; P:catabolic process; P:secondary metabolic process; F:catalytic activity; P:response to stress; P:response to abiotic stimulus
RFL_Contig3080	1273	1080	17	rna-binding protein	F:binding; C:intracellular
RFL_Contig3081	1166	1080	17	thaumatin-like protein	P:response to biotic stimulus; C:membrane; C:cytoplasm
RFL_Contig3082	1850	1080	17	protein binding
RFL_Contig3083	1932	1080	17	hxk3_orysj ame: full=hexokinase-3 ame: full=hexokinase-8	P:biosynthetic process; P:cellular process; C:mitochondrion; P:response to stress; P:response to abiotic stimulus; C:plastid; F:nucleotide binding; P:generation of precursor metabolites and energy; P:carbohydrate metabolic process; P:catabolic process; F:kinase activity
RFL_Contig3084	2564	1080	17	serine protease	F:protein binding; F:hydrolase activity; C:cytoplasm; P:protein metabolic process; P:catabolic process; P:biological_process
RFL_Contig3085	2344	1080	17	serine-threonine kinase	P:biosynthetic process; P:cellular process; P:protein modification process; F:nucleotide binding; P:signal transduction; F:kinase activity
RFL_Contig3086	1689	1080	17	rad23-like protein	F:protein binding; P:response to stress; P:DNA metabolic process; P:protein metabolic process; P:catabolic process; P:cellular process; F:DNA binding; C:nucleus
RFL_Contig3087	2258	1080	17	glycerol 3-phosphate permease	F:transferase activity; P:DNA metabolic process; P:biosynthetic process; F:RNA binding; P:transport; P:cellular process; F:transporter activity; C:membrane; C:mitochondrion
RFL_Contig3088	2310	1080	17	nucleic acid binding	F:hydrolase activity; F:RNA binding
RFL_Contig3089	950	900	14	protein	C:plastid
RFL_Contig309	634	600	9	40s ribosomal protein s20	F:structural molecule activity; F:RNA binding; C:cell wall; C:ribosome; C:cytosol; P:translation
RFL_Contig3090	1912	1080	17	ring-h2 finger protein expressed	F:binding; F:protein binding
RFL_Contig3091	1904	1080	17	catalase	P:response to stress; P:catabolic process; P:cellular process; F:binding; P:metabolic process; C:peroxisome; F:catalytic activity
RFL_Contig3092	1640	1080	17	cdk-activating kinase cak1at	F:kinase activity; F:enzyme regulator activity; C:cytosol; F:nucleotide binding; F:protein binding; P:metabolic process; P:cell cycle; P:anatomical structure morphogenesis; P:cell differentiation; P:multicellular organismal development; C:nucleus; P:protein modification process
RFL_Contig3093	1257	1080	17	aquaporin	P:transport; P:cellular process; C:plasma membrane; C:membrane; F:transporter activity
RFL_Contig3094	2884	1080	17	rna-binding region rnp-1 and splicing factor pwi family member protein	P:nucleobase, nucleoside, nucleotide and nucleic acid metabolic process; F:binding; C:plastid
RFL_Contig3095	1341	1080	17	spermidine synthase	F:transferase activity; P:biosynthetic process; P:cellular amino acid and derivative metabolic process
RFL_Contig3096	1854	1080	17	pollen allergen sec c 4	F:nucleotide binding; C:cytoplasm; F:catalytic activity
RFL_Contig3097	1386	1080	17	porin voltage-dependent anion-selective channel protein	P:transport; P:response to biotic stimulus; F:transporter activity; C:plasma membrane; C:cell wall; P:cellular process; C:membrane; C:mitochondrion; C:plastid
RFL_Contig3098	1417	1080	17	biotin synthase	F:transferase activity; F:binding; P:biosynthetic process; P:cellular process; C:mitochondrion
RFL_Contig3099	1188	1080	17	electron transporter thiol-disulfide exchange intermediate	P:response to stress; P:response to abiotic stimulus; F:protein binding; P:cellular homeostasis; C:plastid; C:thylakoid
RFL_Contig31	559	540	8	60s ribosomal protein l35	C:nucleolus; F:structural molecule activity; C:plasma membrane; P:cellular process; C:ribosome; C:cytosol; P:translation
RFL_Contig310	970	900	14	---NA---
RFL_Contig3101	1359	1080	17	lipoic acid synthetase	F:transferase activity; F:catalytic activity; F:binding; C:plastid; P:biosynthetic process; P:cellular process
RFL_Contig3102	1981	1080	17	cipk9 (cbl-interacting protein kinase 9) atp binding kinase protein kinase protein serine threonine kinase	P:biosynthetic process; P:cellular process; P:protein modification process; F:nucleotide binding; P:signal transduction; F:kinase activity
RFL_Contig3104	1504	1080	17	integral membrane protein like	C:plasma membrane; C:membrane
RFL_Contig3105	3356	1080	17	eto1 (ethylene overproducer 1) protein bridging	F:protein binding; C:plastid
RFL_Contig3106	2712	1080	17	at5g49830 k21g20_4	C:cytosol; C:plasma membrane
RFL_Contig3107	1753	1080	17	pdi-like protein	P:cellular homeostasis; C:cytoplasm; F:catalytic activity
RFL_Contig3108	1431	1080	17	protein	C:cell; P:metabolic process; F:hydrolase activity
RFL_Contig3109	989	960	15	metal ion binding	P:transport; F:binding
RFL_Contig311	1223	1080	17	mediator of rna polymerase ii transcription subunit 18	C:nucleoplasm; P:transcription; F:transcription regulator activity
RFL_Contig3110	2488	1080	17	dehydration-responsive family protein	F:kinase activity
RFL_Contig3111	912	840	13	40s ribosomal protein s5	C:vacuole; F:structural molecule activity; C:plasma membrane; F:RNA binding; C:cell wall; C:ribosome; C:cytosol; C:plastid; P:translation
RFL_Contig3113	774	720	11	Os12g0566400 [Oryza sativa Japonica Group]	C:cell; C:cytoplasm
RFL_Contig3115	877	840	13	photosystem i reaction center subunit ii	C:membrane; C:thylakoid; P:photosynthesis; C:plastid
RFL_Contig3116	2111	1080	17	amp-binding protein	F:nucleotide binding; C:peroxisome; F:catalytic activity; P:metabolic process; P:cellular process; C:mitochondrion; P:carbohydrate metabolic process
RFL_Contig3117	2204	1080	17	protein	P:signal transduction; F:catalytic activity; F:protein binding
RFL_Contig3118	1731	1080	17	2-oxoglutarate dehydrogenase e2 subunit	C:intracellular; C:ribosome; P:response to stress; F:transferase activity; P:generation of precursor metabolites and energy; P:catabolic process; F:binding; C:membrane; C:mitochondrion
RFL_Contig3119	2268	1080	17	xh xs domain-containing protein	F:molecular_function; P:biological_process; C:cellular_component
RFL_Contig312	1037	960	15	zinc ion binding	P:biosynthetic process; P:DNA metabolic process; P:cell cycle; P:multicellular organismal development; F:catalytic activity; C:nucleus
RFL_Contig3120	1708	1080	17	cytosolic monodehydroascorbate reductase	F:catalytic activity; P:response to stress; P:catabolic process; P:cellular process; C:membrane; C:peroxisome; F:nucleotide binding; P:generation of precursor metabolites and energy
RFL_Contig3121	2770	1080	17	protein	P:biosynthetic process; P:cellular process; F:receptor activity; P:multicellular organismal development; P:protein modification process; C:cell wall; C:plasma membrane; F:nucleotide binding; F:kinase activity
RFL_Contig3122	1448	1080	17	serine threonine protein kinase	P:protein modification process; F:nucleotide binding; F:kinase activity
RFL_Contig3123	2970	1080	17	oligosaccharyl transferase stt3	P:biosynthetic process; P:protein modification process; P:carbohydrate metabolic process; C:membrane; F:transferase activity; C:endoplasmic reticulum; P:response to stress; P:response to abiotic stimulus
RFL_Contig3124	1761	1080	17	aspartate aminotransferase	C:cytoplasm; P:cellular amino acid and derivative metabolic process; F:binding; F:transferase activity; P:biosynthetic process; P:metabolic process; P:cellular process; P:generation of precursor metabolites and energy; P:catabolic process
RFL_Contig3125	4151	1080	17	mdr-like abc transporter	P:transport; P:cellular process; P:response to abiotic stimulus; P:tropism; P:biosynthetic process; F:hydrolase activity; F:transporter activity; C:membrane; P:post-embryonic development; C:cytoplasm; P:response to endogenous stimulus; P:biological_process; F:nucleotide binding; P:response to external stimulus; F:protein binding; P:flower development; C:plasma membrane
RFL_Contig3127	2148	1080	17	endo- -beta-	P:carbohydrate metabolic process; C:cytoplasm; F:hydrolase activity
RFL_Contig3128	720	660	10	60s ribosomal protein l27a-3	C:ribosome; F:structural molecule activity; P:translation
RFL_Contig3129	2270	1080	17	beta-amylase	C:cytosol; F:binding; F:hydrolase activity; F:kinase activity; P:response to stress; P:response to abiotic stimulus; P:multicellular organismal development; P:growth; C:plastid; P:carbohydrate metabolic process; P:cellular process; P:catabolic process; P:signal transduction; F:nucleotide binding; P:anatomical structure morphogenesis; P:cell differentiation; P:flower development; C:nucleus; P:prot…
RFL_Contig313	649	600	9	lipid-transfer protein	F:lipid binding; P:transport
RFL_Contig3130	1345	1080	17	protein	C:endoplasmic reticulum; C:Golgi apparatus; P:transport; P:cellular process; F:binding; F:transporter activity
RFL_Contig3131	1081	1020	16	chloroplast photosystem ii 22 kda component	C:membrane; C:thylakoid; P:photosynthesis; C:plastid
RFL_Contig3132	1579	1080	17	calcium-dependent protein kinase cpk1 adapter protein 2	F:kinase activity
RFL_Contig3135	932	900	14	proteasome subunit alpha type 7	P:flower development; C:vacuole; P:response to stress; P:response to biotic stimulus; F:hydrolase activity; P:response to endogenous stimulus; P:protein metabolic process; P:catabolic process; P:cellular process; P:biosynthetic process; P:secondary metabolic process; C:intracellular; C:plastid; P:cellular component organization; P:carbohydrate metabolic process; P:biological_process; P:response t…
RFL_Contig3136	1551	1080	17	mitochondrial phosphate transporter	C:membrane; C:mitochondrion; F:protein binding; P:transport; P:cellular process
RFL_Contig3137	616	540	8	low temprature induced-like protein	P:response to stress; P:response to abiotic stimulus; C:cell; C:cytoplasm; C:plasma membrane; P:response to endogenous stimulus; C:membrane
RFL_Contig3138	1992	1080	17	fatty acyl coa reductase	F:binding; P:metabolic process; F:catalytic activity
RFL_Contig3139	1782	1080	17	plastid adp-glucose pyrophosphorylase large subunit	P:generation of precursor metabolites and energy; P:biosynthetic process; P:carbohydrate metabolic process; P:cellular process; C:plastid; F:transferase activity
RFL_Contig314	1081	1020	16	vamp protein sec22
RFL_Contig3140	1424	1080	17	---NA---
RFL_Contig3141	1101	1080	17	salicylic acid-induced fragment 1 protein	F:protein binding; C:membrane
RFL_Contig3142	1044	1020	16	2-cys peroxiredoxin bas1	P:response to stress; P:response to biotic stimulus; C:plastid; P:response to abiotic stimulus; P:cellular homeostasis; F:protein binding; P:metabolic process; F:catalytic activity; C:thylakoid; C:extracellular region
RFL_Contig3143	1707	1080	17	arginine serine-rich protein	F:RNA binding; F:protein binding; C:nucleoplasm; P:nucleobase, nucleoside, nucleotide and nucleic acid metabolic process; C:plastid; F:nucleotide binding
RFL_Contig3144	3616	1080	17	leucine-rich repeat receptor-like protein kinase	P:biosynthetic process; P:cellular process; F:kinase activity; F:signal transducer activity; P:transcription; P:signal transduction; F:catalytic activity; C:cytoplasm; F:nucleotide binding; F:protein binding; F:transcription factor activity; P:post-embryonic development; C:membrane; P:protein modification process
RFL_Contig3145	1853	1080	17	sec61 transport protein	F:protein binding; F:transporter activity; C:cytoplasm; C:plasma membrane; P:transport; P:cellular process; C:mitochondrion
RFL_Contig3146	1481	1080	17	integral membrane protein duf6 containing expressed	C:cytoplasm; C:membrane
RFL_Contig3147	3016	1080	17	protein	F:hydrolase activity
RFL_Contig3149	2741	1080	17	amp-binding protein	P:cellular process; P:lipid metabolic process; F:catalytic activity
RFL_Contig315	622	600	9	60s ribosomal protein l23	C:nucleolus; F:structural molecule activity; P:reproduction; P:post-embryonic development; P:embryonic development; C:ribosome; C:cytosol; P:translation; C:mitochondrion
RFL_Contig3150	1716	1080	17	mucin-like protein	C:cytoplasm
RFL_Contig3151	1061	1020	16	lim domain-containing protein	F:binding; F:protein binding
RFL_Contig3152	1575	1080	17	elongation factor	F:translation factor activity, nucleic acid binding; P:transcription; F:binding; P:flower development; F:DNA binding; F:protein binding; F:transcription regulator activity; P:reproduction; P:post-embryonic development; C:nucleus
RFL_Contig3153	1002	960	15	elongation factor 1-delta 1	F:translation factor activity, nucleic acid binding; C:cytoplasm; P:translation
RFL_Contig3154	1126	1080	17	---NA---
RFL_Contig3155	1311	1080	17	iron ascorbate-dependent oxidoreductase	F:catalytic activity
RFL_Contig3156	2730	1080	17	r3h domain containing	F:nucleic acid binding; P:biological_process; C:cellular_component
RFL_Contig3157	1281	1080	17	splicing factor	F:nucleic acid binding; C:mitochondrion; F:nucleotide binding; F:binding; C:plastid
RFL_Contig3158	834	780	12	60s ribosomal protein l9	C:ribosome; F:structural molecule activity; P:translation; F:RNA binding
RFL_Contig3159	1508	1080	17	protein	P:biosynthetic process; P:cellular process; P:embryonic development; F:nucleotide binding; F:hydrolase activity; P:signal transduction; C:cytoskeleton
RFL_Contig316	667	600	9	plastoquinol-plastocyanin reductase	P:metabolic process; F:molecular_function; C:thylakoid
RFL_Contig3160	1115	1080	17	ethylene-responsive transcription factor 4	F:transcription factor activity; C:nucleus; P:transcription
RFL_Contig3161	1217	1080	17	ring finger protein 5	F:binding; F:protein binding; C:plastid
RFL_Contig3162	2284	1080	17	cenp-e-like kinetochore protein
RFL_Contig3164	937	900	14	sar1 gtp-binding secretory factor	F:nucleotide binding; C:Golgi apparatus; C:cytoplasm; P:transport; P:cellular process; C:endoplasmic reticulum; P:signal transduction; F:transporter activity
RFL_Contig3165	1544	1080	17	dimeric alpha-amylase inhibitor	F:enzyme regulator activity; C:extracellular space
RFL_Contig3166	807	780	12	40s ribosomal protein s12	F:structural molecule activity; C:ribosome; P:translation; C:mitochondrion
RFL_Contig3167	3220	1080	17	insulin degrading enzyme	F:hydrolase activity; P:protein metabolic process; P:catabolic process; F:binding; C:plastid
RFL_Contig3168	1216	1080	17	fasciclin-like arabinogalactan protein 7 precursor	C:cytoplasm
RFL_Contig317	1079	1020	16	arabinogalactan protein	C:membrane; C:cytoplasm; C:plastid
RFL_Contig3170	1140	1080	17	duf614 containing protein	F:molecular_function; P:biological_process; C:cellular_component
RFL_Contig3171	2582	1080	17	2-isopropylmalate synthase b	F:transferase activity; P:biosynthetic process; P:cellular amino acid and derivative metabolic process; C:plastid
RFL_Contig3172	3335	1080	17	roc1(homeobox protein)	F:DNA binding; F:transcription factor activity; C:nucleus; P:transcription
RFL_Contig3174	1619	1080	17	aminopropyl transferase	F:transferase activity
RFL_Contig3175	1550	1080	17	nadh-ubiquinone oxireductase	C:membrane; C:intracellular; P:metabolic process; P:cellular process; F:binding; C:mitochondrion; P:response to stress; P:response to abiotic stimulus; F:catalytic activity
RFL_Contig3176	1273	1080	17	cysteine proteinase	C:cytoplasm; P:protein metabolic process; P:catabolic process; F:hydrolase activity
RFL_Contig3177	888	840	13	histone h1	C:intracellular; F:DNA binding; P:cellular component organization; P:cellular process; C:nucleus
RFL_Contig3178	1700	1080	17	vacuolar atpase subunit h protein	F:hydrolase activity; F:transporter activity; C:membrane; C:vacuole; P:transport; P:generation of precursor metabolites and energy; P:nucleobase, nucleoside, nucleotide and nucleic acid metabolic process; P:biosynthetic process; F:binding; C:plastid; C:plasma membrane
RFL_Contig3179	1999	1080	17	ubiquitin-conjugating enzyme 18	P:protein metabolic process; P:catabolic process; P:cellular process; F:catalytic activity; P:protein modification process
RFL_Contig318	1195	1080	17	uridylate kinase	C:cytoplasm; F:kinase activity; P:biosynthetic process; P:nucleobase, nucleoside, nucleotide and nucleic acid metabolic process; F:nucleotide binding
RFL_Contig3180	975	900	14	---NA---
RFL_Contig3181	1708	1080	17	membrane associated ring finger	F:binding; C:membrane
RFL_Contig3182	1211	1080	17	acyl-protein thioesterase 2	F:hydrolase activity
RFL_Contig3183	1215	1080	17	auxin-responsive protein	P:transcription; F:protein binding; P:translation; P:response to endogenous stimulus; P:signal transduction; C:nucleus
RFL_Contig3184	1475	1080	17	dehydration responsive factor 1 variant 3	F:transcription factor activity; C:nucleus; P:transcription
RFL_Contig3185	750	720	11	---NA---
RFL_Contig3186	1095	1020	16	vacuolar atp synthase 16 kda proteolipid subunit	F:hydrolase activity; F:transporter activity; C:membrane; P:transport; P:generation of precursor metabolites and energy; P:nucleobase, nucleoside, nucleotide and nucleic acid metabolic process; P:biosynthetic process; C:vacuole; C:cytoplasm
RFL_Contig3187	1544	1080	17	f-box domain containing protein	C:intracellular; C:cytoplasm
RFL_Contig3188	993	960	15	gpi-anchored protein at5g19240 precursor	C:cytoplasm; C:plasma membrane
RFL_Contig3189	1725	1080	17	3 -n-debenzoyltaxol n-benzoyltransferase -like	F:transferase activity
RFL_Contig319	604	540	8	bowman-birk type trypsin inhibitor	C:extracellular region; C:cytoplasm; F:enzyme regulator activity
RFL_Contig3190	3515	1080	17	protein	F:protein binding; P:transport; P:cellular process; C:membrane; C:cytoplasm
RFL_Contig3191	1710	1080	17	glycosyl hydrolase family 9 protein	F:hydrolase activity; P:carbohydrate metabolic process; C:cytoplasm; C:cell wall; C:plasma membrane
RFL_Contig3192	1966	1080	17	domain containing expressed	F:DNA binding; F:protein binding
RFL_Contig3193	2598	1080	17	amidase family protein	F:catalytic activity; F:transferase activity; F:hydrolase activity
RFL_Contig3194	779	720	11	cytochrome c oxidase subunit	F:binding; F:catalytic activity; F:transporter activity; C:membrane; C:mitochondrion; P:response to stress; P:response to abiotic stimulus; C:thylakoid; P:generation of precursor metabolites and energy; C:plastid
RFL_Contig3195	2076	1080	17	calcium-dependent protein kinase	P:biosynthetic process; P:cellular process; P:protein modification process; F:protein binding; F:binding; F:nucleotide binding; F:kinase activity
RFL_Contig3196	832	780	12	---NA---
RFL_Contig3197	1258	1080	17	protein	F:hydrolase activity
RFL_Contig3198	2090	1080	17	isocitrate lyase	F:protein binding; P:generation of precursor metabolites and energy; P:catabolic process; C:peroxisome; F:catalytic activity; P:carbohydrate metabolic process; P:cellular process
RFL_Contig3199	1382	1080	17	alternative oxidase	F:binding; P:generation of precursor metabolites and energy; P:response to stress; P:response to abiotic stimulus; P:biological_process; C:membrane; C:mitochondrion; F:catalytic activity; P:signal transduction
RFL_Contig32	589	540	8	ec metallothionein(class ii)	F:binding
RFL_Contig320	813	780	12	beta purothionin	P:defense response; C:extracellular region; P:pathogenesis
RFL_Contig3200	1569	1080	17	adiponectin receptor 1	P:response to endogenous stimulus; C:membrane; F:receptor activity; P:biological_process; C:plastid; P:response to stress
RFL_Contig3201	2945	1080	17	histidyl-trna synthetase	P:nucleobase, nucleoside, nucleotide and nucleic acid metabolic process; P:translation; P:cellular amino acid and derivative metabolic process; F:nucleotide binding; F:catalytic activity; C:plastid
RFL_Contig3202	2948	1080	17	pear beta-galactosidase3	F:carbohydrate binding; P:carbohydrate metabolic process; C:cell wall; C:vacuole; F:binding; C:cytoplasm; C:plasma membrane; F:hydrolase activity
RFL_Contig3203	2127	1080	17	nonclathrin coat protein zeta2-cop	P:transport; C:cellular_component
RFL_Contig3204	1475	1080	17	dna binding protein	F:transferase activity; F:DNA binding; F:protein binding; C:nucleus; F:binding; P:transcription
RFL_Contig3205	2572	1080	17	heat shock	P:biosynthetic process; P:cellular process; C:mitochondrion; P:protein metabolic process; P:response to stress; P:response to abiotic stimulus; P:metabolic process; F:catalytic activity; C:plastid; F:nucleotide binding; F:protein binding; P:biological_process; C:nucleus
RFL_Contig3206	3310	1080	17	hypothetical protein SORBIDRAFT_02g022610 [Sorghum bicolor]	F:molecular_function; P:biological_process; C:cellular_component
RFL_Contig3207	1887	1080	17	haloacid dehalogenase-like hydrolase family protein	F:catalytic activity; P:biosynthetic process; P:cellular amino acid and derivative metabolic process; F:hydrolase activity; F:binding; C:plastid
RFL_Contig3208	1869	1080	17	calmodulin-binding heat-shock protein	F:protein binding; F:hydrolase activity; C:plasma membrane; P:catabolic process; P:lipid metabolic process
RFL_Contig3209	2818	1080	17	kelch-like ech-associated protein 1	F:transcription regulator activity; C:nucleolus; C:plasma membrane; P:transcription; C:cytoskeleton; C:cytoplasm; F:protein binding; P:cell differentiation; P:multicellular organismal development; P:embryonic development; C:endoplasmic reticulum
RFL_Contig321	1156	1080	17	xyloglucan endotransglucosylase hydrolase protein a	F:hydrolase activity; F:transferase activity; C:cytoplasm; C:cell wall; P:carbohydrate metabolic process; P:cellular process; P:cellular component organization; C:extracellular region
RFL_Contig3210	794	720	11	poly -binding protein c-terminal interacting protein 6
RFL_Contig3211	1607	1080	17	gag-pol polyprotein	F:transferase activity; F:DNA binding; P:DNA metabolic process; P:biosynthetic process; F:RNA binding; C:membrane; F:binding; C:plastid; C:mitochondrion
RFL_Contig3212	1206	1080	17	circumsporozoite protein	C:integral to membrane; C:cell outer membrane; C:membrane; C:plasma membrane
RFL_Contig3213	1297	1080	17	minor allergen	F:catalytic activity; C:plasma membrane; F:nucleotide binding; P:transcription; C:plastid
[truncated: 1,498 more rows]
